# Supplementary material for: Health Reporting in Print Media in Lebanon: Evidence, Quality and Role in Informing Policymaking
Source: PLoS One. 2015 Aug 26;10(8):e0136435. doi: 10.1371/journal.pone.0136435 (PMC4550456; doi:10.1371/journal.pone.0136435)
Supplement: S1 Data Abstraction Form — (XLS) [file pone.0136435.s003.xls]

## Sheet: Coding Sheet
Article information										Content Analysis			Use of evidence
Name of Author	Title of Publication	Source of Publication	Section	Page	Length (words count)	Language	Date of Publication	How did you find this article?	Link to Article	Key topics	Stakeholders	Optimistic, pessimistic, neutral claim	Was there evidence-use?	Coding evidence use	Source/type of information (RCT, Systematic review, report, interview with researcher etc.)	Coding the source used	Referencing Research findings? Peer-reviewed or gray literature? Name of Journal?	Coding for siting journal or conference	Mentioning authors' name?	Coding mentioning authors' name	Affiliated organization	Coding for affiliated organization	Mentioning the title of the study?	Coding mentioning the title of the study	Title of associated article/study	Consistency with research findings	Coding Consistency with research findings	Location of the research	Coding location of the research	Framing of the problem (Positive, negative, neutral)	Coding Framing of the problem (Positive, negative, neutral)	Reporting on Limitations	Coding reporting on limitations	Total (pink-blue-red)
Mohamad Wehbe	مليار ليرة عجز الضمان في 2012 947	Al Akhbar				Arabic	2012-01-03	Syndicate of Hospitals		Social Insurance Financial burden	Social Insurance	Pessimistic	yes	1	estimates done by the social insurance	1	no	1		0	social insurance	1	no	0					1					5
Mohamad Wehbe	مذا تحقق "الزودة" للضمان؟	Al Akhbar				Arabic	2012-01-20	Syndicate of Hospitals		Minimum wage increment Financial burden Social Insurance	Social Insurance	Pessimistic	yes	1	estimates done by the social insurance	1	no	1		0	social insurance	1	no	0					1					5
	تقرير: الرعاية الصحية في المنطقة تتطلب 125 مليار دولار استثمارات حتى 2025	Al Anwar				Arabic	2012-01-31	Syndicate of Hospitals		Medical care enhacement cost Middle east region		Optimistic	yes	1	Report	1	yes (consultancy) Gray lit	0	No	0	"المزايا القابضة"	1	no	0	no			Lebanon and the Gulf	1					4
Soraya Hamdan	Tourisme medical: decollage imminent?	L'Orient Le Jour				French	2012-01-31	Syndicate of Hospitals		Lebanon as a medical destination	Nabil Hokayem, Fadi Abboud, Sleiman Haroun	Optimistic	yes	1	no source was given, some of the evidence were quoted from the stakeholders	0	no	0		0	no	0	no	0					1					2
Doris Saad	الواقع الطبي في لبنان: "الفقير بيموت مية موتي"	Al Balad				Arabic	2012-02-02	Syndicate of Hospitals		Uncoverage of the poor		Pessimistic	Event, no evidence used	0		0		0		0		0		0			0		0		0		0	0
	هيئة الضمان قررت مساءلة وزير العمل عبر ديوان المحاسبة المدير العام يحضر الشكوى لتأخر نحاس في تسديد المستحقات	Annahar				Arabic	2012-02-03	Syndicate of Hospitals		Social Insurance Payement of dues Financial burden		Pessimistic	yes	1	reporting estimates done by the social insurance, وزارة العمل	1	no	1		0	social insurance Ministry of labor	1	no	0					1					5
Alfonce Deeb	مجلس ادارة الضمان يدرس بيان الواردات و النفقات لعام 2012: 35 مليار ليرة عجز "المرض و الأمومة" و التقديمات الصحية 694 مليارا	Al Anwar				Arabic	2012-02-03	Syndicate of Hospitals		Financial planning Social insurance Financial burden	Social Insurance	Pessimistic	yes	1	estimates done by the social insurance	1	no	1		0	social insurance	1	no	0					1					5
Claria Doueihi Moawad	النفايات الطبية تؤرق بيئة زغرتا	Al Mustaqbal	بيئة			Arabic	2012-02-13	Syndicate of Hospitals		Hospital waste Environmental damages	Dr. Oussama Bermo, Roland Korkomaz, Toni Sleiman, Dr. Nathalie Awkar	Pessimistic	Event, no evidence used	0		0		0		0		0		0			0		0		0		0	0
	Accord de cooperation entre les centres medicaux de l'AUB et du Kesrouan	L'Orient Le Jour				French	N/A	Syndicate of Hospitals		Contract between AUB and Keserwan hospital Clinical research	AUB and Keserwan hospital	Optimistic	Event, no evidence used	0		0		0		0		0		0			0		0		0		0	0
	شركة بين مركزي الأميركية و كسروان الطبيين ووزارة الصحة لأنشاء هيئة للبحوث السريرية	Annahar				Arabic	N/A	Syndicate of Hospitals		Contract between AUB and Keserwan hospital Clinical research	AUB and Keserwan hospital	Optimistic	Event, no evidence used	0		0		0		0		0		0			0		0		0		0	0
	لزيادة أجور العاملين في القطاع الصحي	Al Balad				Arabic	N/A	Syndicate of Hospitals		Unified hospital tarrifs	Sleiman Haroun	Optimistic	yes	1	Reporting evidence from a meeting, no source was given	1	no	0		0	no	0	no	0					1					3
	المؤتمر الوطني للتعقيم في مستشفى سيدة المعونات	Al Anwar				Arabic	2012-02-14	Syndicate of Hospitals		Conference about sterilization	Notre Dames de Secour Hospital	Optimistic	Event, no evidence used	0		0		0		0		0		0			0		0		0		0	0
	مؤتمر عن السرطان يوصي بالكشف المبكر	Al Anwar				Arabic	2012-02-14	Syndicate of Hospitals		Conference about cancer	Sanofi, Lebanese Oncologits Association	Both	yes	1	Reproting evidence from speech done by a professor, no source was given	1	no	1		0	no	0	no	0					1					4
	الضمان حول سلفات مالية للمستشفيات و عدل لوائح الأدوية المعمول نها	Annahar				Arabic	2012-02-17	Syndicate of Hospitals		Reimbursment of Hospitals by the social insurance Altering list of drugs covered by social insurance	Mohamad Karaki	Optimistic	yes	1	Report done by the social insurance	1	no	0		0	social insurance	1	no	0					1					4
	الضمان حول سلفات مالية للمستشفيات ال 123 بقيمة 35 مليار ليرة	Al Diyar				Arabic	2012-02-17	Syndicate of Hospitals		Reimbursment of Hospitals by the social insurance Altering list of drugs covered by social insurance	Mohamad Karaki	Optimistic	yes	1	Report done by the social insurance	1	no	1		0	social insurance	1	no	0					1					5
	الضمان يحول سلفات الى لبمستشفيات و يعدل لوائح الأدوية	Al Joumhouria				Arabic	2012-02-17	Syndicate of Hospitals		Reimbursment of Hospitals by the social insurance Altering list of drugs covered by social insurance	Mohamad Karaki	Optimistic	yes	1	Report done by the social insurance	1	no	1		0	social insurance	1	no	0					1					5
	عمار: وزارة الصحة بصدد انشاء هيئة وطنية للأبحاث السريرية	Al Diyar				Arabic	N/A	Syndicate of Hospitals		Contract between AUB and Keserwan hospital Clinical research	AUB and Keserwan hospital	Optimistic	Event, no evidence used	0		0		0		0		0		0			0		0		0		0	0
	الوليد جهزت مستشفى رياق للأشعة لمرضى السرطان	Annahar				Arabic	N/A	Syndicate of Hospitals		Intsalling radiology equipment for oncology at Riak Hospital	Leila Soloh	Optimistic	Event, no evidence used	0		0		0		0		0		0			0		0		0		0	0
Mohamad Wehbe	المرضى على حساب وزارة الصحة... بلا استشفاء	Al Akhbar				Arabic	2012-02-28	Syndicate of Hospitals		MOPH insurance Refusal of admissions of patients		Pessimistic	Event, no evidence used	0		0		0		0		0		0			0		0		0		0	0
	اليوم الأول من اذار... فهل أفاد كل العمال من تصحيح الأجور؟ "العمل" أرسلت مفتشيها الى مؤسسة تمنعت عن دفع الزيادة	Annahar				Arabic	2012-03-01	Syndicate of Hospitals		Minimum wage increment		Pessimistic	Event, no evidence used	0		0		0		0		0		0			0		0		0		0	0
	كركي ل"السفير": عجز فرعي :المرض و الأمومة" و "التعويضات العائلية" 850 مليار ليرة في نهاية 2011... و تدين لنا الدولة اللبنانية بحوالي 830 مليارا	Al Safir	محليات			Arabic	2012-03-14	Syndicate of Hospitals		Plans for social insurance financial allocations	Mohamad Karaki	Both	yes	1	estimates done by the social insurance	1	no	0		0	social insurance	1	no	0					1					4
	لجنة المال تقرر وضع الية دفع للمستشفيات و ستتابع قضية الماروت مع المدعي العام المالي	Al Anwar				Arabic	2012-03-14	Syndicate of Hospitals		Diesel for Hospitals		Pessimistic	yes	1	Reporting evidence from a meeting, no source was given	1	no	0		0	no	0	no	0					1					3
Alfonce Deeb	كركي: التكلفة 130 مليار ليرة و سندفع 420 مليار للمستشفيات في 2012	Al Mustaqbal				Arabic	2012-03-15	Syndicate of Hospitals		Reconsideration of: Reimbursment of Hospitals by the social insurance and altering list of drugs covered by social insurance and other social insurance concerns	Mohamad Karaki	Both	yes	1	estimates done by the social insurance	1	no	0		0	social insurance	1	no	0					1					4
	الانفاق على الصحة يلامس 8.5% من الدخل	Al Balad	صدى البلد			Arabic	2012-03-16	Syndicate of Hospitals		8.5% of GDP goes to health services Universal coverage	Al Khouri	Optimistic	yes	1	Reporting evidence from a speech, no source was given	1	no	0		0	no	0	no	0					1					3
	لجنة المال درست مستحقات المستشفيات و الديمان المترتبة على الدولة	Lebanon Files				Arabic	2012-03-20	Syndicate of Hospitals		Debts and payements to hospitals		Pessimistic	yes	1	estimates done by the اللجنة الفرعية المنبثقة من لجنة المال	1	no	1		0	اللجنة الفرعية المنبثقة من لجنة المال	1	no	0					1					5
	المال درست مستحقات المستشفيات و طالبت بمعالجة سريعة	Annahar				Arabic	2012-03-21	Syndicate of Hospitals		Debts and payements to hospitals		Pessimistic	yes	1	estimates done by the اللجنة الفرعية المنبثقة من لجنة المال	1	no	1		0	اللجنة الفرعية المنبثقة من لجنة المال	1	no	0					1					5
	التعرفة المقترحة منصفة رغم كلفتها على الأقتصاد	Annahar				Arabic	2012-03-27	Syndicate of Hospitals		Social insurance plans Hospital tarrifs	Mohamad Karaki	Both	yes	1	estimates done by the social insurance	1	no	0		0	social insurance	1	no	0					1					4
Habin Malouf	المؤسسات الصحية في لبنان قد تقتل بنفاياتها... بعد أن تعالج بطبابتها	Al Safir				Arabic	2012-03-27	Syndicate of Hospitals		Hospital waste Environmental damages		Pessimistic	yes	1	Reporting evidence from a study done by the ministry of environment	1	no	0	no	0	Ministry of Environment	1	no	0					1					4
Rouba Abou Adou	الطبيب و المريض: علاقة غير صحية	Al Akhbar				Arabic	2012-04-02	Syndicate of Hospitals		Conflict of interest		Pessimistic	informative article	1		0		0		0		0		0			0		1		0		0	2
Violette Balaa	جودة الصحة تتطلب المحافظة على الممرضين	Annahar				Arabic	2012-04-03	Syndicate of Hospitals		Defficiency in nurses	Claire Zablith	Pessimistic	yes	1	Reporting evidence from an inetrview	1	no	0		0	no	0	no	0					1					3
	شماس يحذر من تهريب رفع اللاشتراك في صندوق الضمان	Al Safir				Arabic	2012-04-04	Syndicate of Hospitals		Social Insurance		Pessimistic	yes	1	Reporting a speech done by Nicolas Shammas (actuarial study)	1	no	1	No	0	no	0	no	0	no			Lebanon	1					4
	عجز الضمان الأجتماعي المتراكم: 313.4 مليار ليرة	Al Joumhouria				Arabic	2012-04-10	Syndicate of Hospitals		Social Insurance Financial burden	Social Insurance	Pessimistic	yes	1	estimates done by the social insurance	1	no	0		0	social insurance	1	no	0					1					4
	الشغور الادارية و الوظيفي في "صندوق الضمان الاجتماعي" يتجاوز 50%	Al Safir				Arabic	2012-04-10	Syndicate of Hospitals		Social Insurance Empty positions	Social Insurance	Pessimistic	yes	1	Reporting evidence from social insurance records	1	no	0		0	social insurance	1	no	0					1					4
	الصناعيون يرفضون أي رسوم اضافية للضمان الاجتماعي	Al Joumhouria				Arabic	2012-04-11	Syndicate of Hospitals		Increment in social insurance contribution price		Pessimistic	Event, no evidence used	0		0		0		0		0		0			0		0		0		0	0
	تبني حلول للضمان لا تؤثر على قدرات الصناعيين	Al Balad				Arabic	2012-04-11	Syndicate of Hospitals		Increment in social insurance contribution price		Pessimistic	Event, no evidence used	0		0		0		0		0		0			0		0		0		0	0
Alfonce Deeb	ارتفاع ايرادات "المرض و الأمومة" 87 مليار ليرة و "التعويضات" 53 مليار	Al Mustaqbal				Arabic	2012-04-11	Syndicate of Hospitals		Social Insurance Financial burden Increment in social insurance contribution price	Social Insurance	Pessimistic	yes	1	estimates done by the social insurance	1	no	0		0	social insurance	1	no	0					1					4
Rola Moawad	تحديات رعاية المسنين في عالم يشيخ 50% من موازنة الصحة ل 13% من المواطنين	Annahar				Arabic	2012-04-12	Syndicate of Hospitals		Aging population Campaign Burden of aging population on the health sector	Minister of Health, minister of interior affairs	Pessimistic	yes	1	Speech by the minister of health refering to MOPH statistics (Report)	1	no	1	No	0	MOPH	1	no	0	no			Lebanon	1					5
مادونا سمعان	المسنون يقتطعون 50% من الفاتورة الاستشفائية	Al Safir				Arabic	2012-04-12	Syndicate of Hospitals		Aging population Campaign Burden of aging population on the health sector	Hala Nawfal, Minister of Health	Both	yes	1	1)Reporting studies done by reserachers that were addressed in the campaign 2) expert opinion of different researchers refering to stats from different studies they have undergone 2)Speech by the minister of health refering to MOPH statistics	2	yes, did not mention if they are peer-reviewed or gray literature the study is working on data collected by the lebanese gov and the UNFPA analysing it and projecting future assumptions http://www.scielosp.org/scielo.php?script=sci_arttext&pid=S0042-96862004000300012	1	1)Yes,few authors mentioned 2)MOPH	1	no	0	no	0	Population ageing in Lebanon: current status, future prospects and implications for policy	no (wrong date of the publishing given and some numbers are reported wrong)	0	Lebanon	1	Neutral	1	no	0	7
	منع مستحضر "lagaflex 20 tablets"	Al Safir				Arabic	2012-04-12	Syndicate of Hospitals		Pharmaceutical	Minister of Health	Optimistic	Event, no evidence used	0		0		0		0		0		0			0		0		0		0	0
	وزير الصحة: سأكون مع اهلنا في الشارع لتأمين المقومات و رفع المساهمات للتغطية الصحية قي المستشفى الخاص و العام	Al Anwar				Arabic	2012-04-17	Syndicate of Hospitals		Opening of Hospital	Minister of Health	Optimistic	Event, no evidence used	0		0		0		0		0		0			0		0		0		0	0
Shawki Al Hajj	افتتاح مستشفى البقاع الغربي	Al Safir				Arabic	2012-04-17	Syndicate of Hospitals		Opening of Hospital		Optimistic	Event, no evidence used	0		0		0		0		0		0			0		0		0		0	0
Abed Al Kafr Samad	النازحون السوريون بين "الاغاثة" و مستشفيات الشمال	Al Akhbar				Arabic	2012-04-17	Syndicate of Hospitals		Syrian refugees Provision of health care to the syrian refugees		Pessimistic	yes	1	Reporting evidence from a speech, no source was given	1	no	0		0	no	0	no	0					1					3
Adnan Hamdan	سلسلة اضرابات ل"العمالي: و قطاعات النقل و الأفران و المستشفيات الخاصة	Al Safir	محليات			Arabic	2012-04-18	Syndicate of Hospitals		strikes		Pessimistic	Event, no evidence used	0		0		0		0		0		0			0		0		0		0	0
Elie Al Hajj	بطرس وضعوه في أصغر نعش "الفقير بتتركو الدولة يموت"	Annahar				Arabic	2012-04-18	Syndicate of Hospitals		Refusal to admission to hospital MOPH insurance Death of a child due to hospitals neglection Financial burdens		Pessimistic	Event, no evidence used	0		0		0		0		0		0			0		0		0		0	0
	بطرس وضعوه في أصغر نعش	Annahar				Arabic	2012-04-18	Syndicate of Hospitals		Refusal to admission to hospital MOPH insurance Death of a child due to hospitals neglection Financial burdens		Pessimistic	Event, no evidence used	0		0		0		0		0		0			0		0		0		0	0
Anis Kanaan	الى وزير الصحة العامة	Annahar				Arabic	2012-04-18	Syndicate of Hospitals		Message to the Minister of Health MOPH coverage Financial burden Debts to be payed to hospitals Syrian refugees		Pessimistic	Opinion	0		0		0		0		0		0			0		0		0		0	0
	تطبيق الضمان لقرار تغطية صور الأشعة	Al Joumhouria				Arabic	2012-04-19	Syndicate of Hospitals		Radiology coverage by social insurance for cancer patients	Social Insurance	Optimistic	Event, no evidence used	0		0		0		0		0		0			0		0		0		0	0
	الضمان وضع اتفاق المعالجة بالأشعة موضع التنفيذ	Annahar				Arabic	2012-04-19	Syndicate of Hospitals		Radiology coverage by social insurance for cancer patients	Social Insurance	Optimistic	Event, no evidence used	0	مذكرة	0		0		0		0		0			0		0		0		0	0
Adnan Hamdan	دراسة لأعادة التوازن المالي و ايفاء أموال "نهاية الخدمة"	Al Safir				Arabic	2012-04-20	Syndicate of Hospitals		Plans for social insurance financial allocations	Social Insurance	Optimistic	yes	1	estimates done by the social insurance	1	no	0		0	social insurance	1	no	0					1					4
	"الضمان" يطبق اتفاق المعالجة بالأشعة	Al Safir				Arabic	2012-04-20	Syndicate of Hospitals		Radiology coverage by social insurance for cancer patients	Social Insurance	Optimistic	Event, no evidence used	0	مذكرة	0		0		0		0		0			0		0		0		0	0
Mohamad Saleh	مستشفى صيدا يواجه الأقفال قريبا	Al Safir				Arabic	2012-04-20	Syndicate of Hospitals		Hospital bankruptcy	Saida Governmental Hospital	Pessimistic	Event, no evidence used	0		0		0		0		0		0			0		0		0		0	0
Hassan Shakrani	مخاطر طول العمر	Al Akhbar	تحقيق			Arabic	2012-04-23	Syndicate of Hospitals		Aging population Campaign Burden of aging population on the health sector		Pessimistic	yes	1	Reporting evidence/ statistical indicies from a study , no source given	0	no	1	no	0	no	0	no	0					1					3
	اعتداء بالضرب على رئيس مستشفى دار الأمل	Al Mustaqbal				Arabic	2012-04-30	Syndicate of Hospitals		Assault of president of hospital		Pessimistic	Event, no evidence used	0		0		0		0		0		0			0		0		0		0	0
	العلاج بالأشعة على نفقة الضمان	Al Safir				Arabic	2012-04-30	Syndicate of Hospitals		Radiology coverage by social insurance for cancer patients	Social Insurance	Optimistic	Event, no evidence used	0	قرار from the social insurance	0		0		0		0		0			0		0		0		0	0
	اجتماع الهيئات الأقتصادية و "العاملي" و الضمان	Al Joumhouria				Arabic	2012-04-30	Syndicate of Hospitals		Meeting to prepare for the strike		Neutral	Event, no evidence used	0		0		0		0		0		0			0		0		0		0	0
	اعتداء على مدير مستشفى	Al Joumhouria				Arabic	2012-04-30	Syndicate of Hospitals		Assault of president of hospital		Pessimistic	Event, no evidence used	0		0		0		0		0		0			0		0		0		0	0
	صقر: لتضع الدولة يدها على المستشفيات	Al Diyar				Arabic	2012-05-03	Syndicate of Hospitals		Government control over hospitals	Saaddine Hmeidi Sakr	Pessimistic	Event, no evidence used	0		0		0		0		0		0			0		0		0		0	0
	اجتماع لمجلس الضمان لأقرار زيادة تعرفة المستشفيات الدولة و العمل يحشدون للتصويت على زيادة الأشتراكات	Annahar				Arabic	2012-05-08	Syndicate of Hospitals		Increment in social insurance contribution price Hospital Tarrifs	Mohamad Karak, Shammas	Pessimistic	yes	1	Reporting evidence from a meeting, estimates provided by the social insurance	1	no	1		0	social insurance	1	no	0					1					5
Hassan Al Haf	مصادر الأدارة ل"السفير": وزارة المال بدأت بحسم قيمة سلفة شباط من فواتيرنا	Al Safir				Arabic	2012-05-08	Syndicate of Hospitals		Financial burden strike of RHUH employees	RHUH employees	Pessimistic	Event, no evidence used	0		0		0		0		0		0			0		0		0		0	0
	انفجارات بين الضمان و الهيئات على خلفية رفع الأشتراكات	Al Joumhouria				Arabic	2012-05-08	Syndicate of Hospitals		Increment in social insurance contribution price	Jaques Sarraf, Sleiman Haroun	Pessimistic	yes	1	Reporting evidence from an interview done with Sarraf, no source was given	1	no	1		0	no	0	no	0					1					4
Maroun Haddad	فنيش: الرئيس يرفض ممارسة صلاحياته و المعارضة تعطل الأنفاق التعريفات الأستشفائية اليوم على طاولة الضمان و غصن يشترط	Al Diyar				Arabic	2012-05-08	Syndicate of Hospitals		Increment in social insurance contribution price	Jaques Sarraf	Pessimistic	Event, no evidence used	0		0		0		0		0		0			0		0		0		0	0
Mohamad Wehbe	المضمونون ينتظرون الفرج	Al Akhbar				Arabic	2012-05-08	Syndicate of Hospitals		Increment in social insurance contribution price	Social Insurance	Pessimistic	yes	1	estimates done by the social insurance	1	no	1		0	social insurance	1	no	0					1					5
Alfonce Deeb	الحكومة تضغط لحل أزمة "الضمان" و المستشفيات بمنأى عن اعتراض أصحاب العمل	Al Mustaqbal				Arabic	2012-05-08	Syndicate of Hospitals		Increment in social insurance contribution price	Social Insurance	Neutral	yes	1	estimates done by the social insurance	1	no	1		0	social insurance	1	no	0					1					5
	الضمان يصوت على زيادة الأشتراكات قبل تعديل التعرفات الأستشفائية	Al Anwar				Arabic	2012-05-08	Syndicate of Hospitals		Increment in social insurance contribution price	Social Insurance, Sleiman Haroun	Pessimistic	Event, no evidence used	0	estimates done by the social insurance	0		0		0		0		0			0		0		0		0	0
	Reunion entre Ghosn et la CNSS autour de la tarification hospitaliere	L'Orient Le Jour				Arabic	2012-05-08	Syndicate of Hospitals		Increment in social insurance contribution price	CGTL (Confederation Generale des Travailleurs au Liban)	Pessimistic	Event, no evidence used	0		0		0		0		0		0			0		0		0		0	0
	جريصاتي بعد اجتماع لجنة الحوار المستدام: التشاور بين أصحاب العمل و العاملي كان ايجابيا	Al Anwar				Arabic	2012-05-08	Syndicate of Hospitals		Increment in social insurance contribution price	CGTL (Confederation Generale des Travailleurs au Liban) Minister of Labour	Pessimistic	Event, no evidence used	0		0		0		0		0		0			0		0		0		0	0
	يوم صحي مجاني في "الساحل"	Annahar				Arabic	2012-05-08	Syndicate of Hospitals		Free health services at Sahel Hospital	Sahel Hospital	Optimistic	Event, no evidence used	0		0		0		0		0		0			0		0		0		0	0
	خليل: ثقة الناس بالدولة مهزوزة	Al Balad	صدى البلد			Arabic	2012-05-08	Syndicate of Hospitals		Free healthservice at Sahel Hospital Health is a right	Sahel Hospital, Minister of Health	Optimistic	yes	1	Reproting evidence from speech, no source was given	1	no	0		0	no	0	no	0					1					3
	مجلس الضمان أقرّ تعريفات المستشفيات الجديدة ب 16 صمتا شماس ل"الديار": القرار الأعرج سيكافنا 100 مليار سنويا	Al Diyar				Arabic	2012-05-09	Syndicate of Hospitals		Increment in social insurance contribution price	Social insurance	Pessimistic	yes	1	قرار الضمان	0	no	0		0	no	0	no	0					1					2
	وزير الصحة: اقتراحات حلول حول لأزمة المستشفيات الحكومية	Al Joumhouria				Arabic	2012-05-09	Syndicate of Hospitals		Control over governmental hospitals	minister of health	Optimistic	Event, no evidence used	0	Reporting decisions given by the minister of health	0		0		0		0		0			0		0		0		0	0
	وزير الصحة: مجلس الوزراء سيخصص اليوم 15 مليار ليرة للكستشفيات الحكومية	Al Safir				Arabic	2012-05-09	Syndicate of Hospitals		Control over governmental hospitals	minister of health	Optimistic	Event, no evidence used	0	Reporting decisions given by the minister of health	0		0		0		0		0			0		0		0		0	0
Dr. Asad Fayez Issa	كتاب مفتوح الى وزير الصحة	Annahar				Arabic	2012-05-09	Syndicate of Hospitals		message to the Minister of Health		Pessimistic	Opinion	1	Reporting of statistics without doing any referencing	0	no	0	no	0	no	0	no	0				Lebanon	1					2
	"الضمان" يقر تعديل التعرفات الأستشفائية و رفع سقف الأشتلراكات بعد 15 يوما	Al Mustaqbal				Arabic	2012-05-09	Syndicate of Hospitals		Increment in social insurance contribution price	Social insurance	Pessimistic	Event, no evidence used	0		0		0		0		0		0			0		0		0		0	0
Salwa Baalbaki	الضمان يقر تعديل التعريفات و زيادة الأشتراكات من دون موافقة الهيئات توجيه انذارات الى 20 مستشفى... هارون: يعيدنا الى نقطة الصفر	annahar				Arabic	2012-05-09	Syndicate of Hospitals		Increment in social insurance contribution price	Social insurance	Pessimistic	Event, no evidence used	0		0		0		0		0		0			0		0		0		0	0
Rana Saarati	الضمان رفع سقف الأشتراكات رغما عن أصحاب العمل	Al Joumhouria				Arabic	2012-05-09	Syndicate of Hospitals		Increment in social insurance contribution price	Social insurance	Pessimistic	yes	1	no source given	0	no	0	no	0	no	0	no	0					1					2
	الهيئات الأقتصادية طلبت مهلة اضافية لدرس المعطيات	Al Anwar				Arabic	2012-05-09	Syndicate of Hospitals		Increment in social insurance contribution price	Social insurance	Pessimistic	Event, no evidence used	0		0		0		0		0		0			0		0		0		0	0
M.R.	Le secteur prive devra-t-il supporter la hausse des tarifications hospitalieres?	L'Orient Le Jour				Arabic	2012-05-09	Syndicate of Hospitals		Increment in social insurance contribution price	Social insurance	Pessimistic	yes	1	Reporting evidence from a speech, no source was given	1	no	0		0	no	0	no	0					1					3
Mohamad Wehbe	الضمان يلبي مطالب المستشفيات	Al Akhbar				Arabic	2012-05-09	Syndicate of Hospitals		Increment in social insurance contribution price	Social insurance	Pessimistic	yes	1	estimates done by the social insurance	1	no	0		0	social insurance	1	no	0					1					4
	الضمان رفع سقف الأشتراكات الهيئات تجتمع اليوم و الأعباء 100 مليار ليرة	Al Diyar				Arabic	2012-05-09	Syndicate of Hospitals		Increment in social insurance contribution price	Social insurance	Pessimistic	Event, no evidence used	0	estimates done by the social insurance and reporting evidence from a meeting, no source was given	0		0		0		0		0			0		0		0		0	0
	Une trentaine d'associations pour handicapes suspendent leurs activites	L'Orient Le Jour				Arabic	2012-05-09	Syndicate of Hospitals		Handicaped associations hold their activities due to lack of support by the government	Handicaped associations	Pessimistic	yes	1	Reproting evidence from an interview, no source was given	1	no	0		0	no	0	no	0					1					3
	الضمان: لأسترجاع المساهمةو في الفاتورة الأستشفائية	Al Anwar				Arabic	2012-05-11	Syndicate of Hospitals		social insurance	social insurance	Neutral	Event, no evidence used	0	بيان	0		0		0		0		0			0		0		0		0	0
	نقيبة الممرضين: على السلطات المعنية ايلاء المهنة الأهتمام اللازم	Al Anwar				Arabic	2012-05-11	Syndicate of Hospitals		Press conference about nurses	Claire Zablith	Both	Event, no evidence used	0		0		0		0		0		0			0		0		0		0	0
	المستشفيات تبتغي العدالة	Al Diyar				Arabic	2012-05-11	Syndicate of Hospitals		Increment in social insurance contribution price	Social insurance	Pessimistic	Event, no evidence used	0		0		0		0		0		0			0		0		0		0	0
	الضمان: استرجاع المساهمة في الفاتورة الأستشفائية	Al Diyar				Arabic	2012-05-11	Syndicate of Hospitals		social insurance	social insurance	Neutral	Event, no evidence used	0	بيان	0		0		0		0		0			0		0		0		0	0
Rola Moawad	استراتجية للنهوض بمهنة التمريض زبليط: مطالبنا ليست من أولويات المسؤولين	Annahar				Arabic	2012-05-11	Syndicate of Hospitals		Press conference about nurses	Claire Zablith	Both	yes	1	no source given	0	no	1	no	0	no	0	no	0					1					3
Malak Makki	مهنة التمريض تجذب الذكور	Al Safir				Arabic	2012-05-11	Syndicate of Hospitals		Press conference about nurses	Claire Zablith	Both	yes	1	Reporting statistics (Report)	1	no reference to a study done by the syndicate of nurses Gray lit	1	No	0	syndicate of nurses	1	no	0	no			Lebanon	1					5
	لنقابة الممرضين حقوقها المهدور	Al Balad	صدى البلد			Arabic	2012-05-11	Syndicate of Hospitals		Press conference about nurses	Claire Zablith	Both	Event, no evidence used	0		0		0		0		0		0			0		0		0		0	0
	حريق في مستشفى عين و زين و لا اصابات	Al Mustaqbal				Arabic	2012-05-14	Syndicate of Hospitals		Fire at Ain w Zain Hospital	Ain w Zain Hospital	Both	Event, no evidence used	0		0		0		0		0		0			0		0		0		0	0
	اخماد حريق في مستشفى عين و زين	Annahar				Arabic	2012-05-14	Syndicate of Hospitals		Fire at Ain w Zain Hospital	Ain w Zain Hospital	Both	Event, no evidence used	0		0		0		0		0		0			0		0		0		0	0
	لجنة المال أقرت المستحقات للمستشفيات و مشروع تثبيت كتّاب العدل معدلا	Al Anwar				Arabic	2012-05-15	Syndicate of Hospitals		Reimbursment of Hospitals by لجنة المال	لجنة المال	Optimistic	yes	1	Reporting evidence from a meeting, no source was given	1	no	0		0	no	0	no	0					1					3
Salwa Baalbaki	جلسة عادية للضمان اليوم تخرقها الورقة الأصلاحية لأصحاب العمل: احصاءات معبّرة عن الوضع المالي و اعتماد المكننة و البطاقة الفردية	Annahar				Arabic	2012-05-17	Syndicate of Hospitals		Increment in social insurance contribution price Financial allocation	Social insurance	Both	Event, no evidence used	0		0		0		0		0		0			0		0		0		0	0
	لتوحيد قطاع الدواء و المستلزمات الطبية	Al Balad	صدى البلد			Arabic	2012-05-17	Syndicate of Hospitals		Control over hospital consumables and pharmaceuticals Collaboration should be done between public and private sector	Faouzi Adaimi, Dr. Ammar, Adnan Kilani	Pessimistic	Event, no evidence used	0		0		0		0		0		0			0		0		0		0	0
Josef Farah	المطالبة بدراسة تفصيلية عن المستشفى و الأدوية و الفحوصات و اعداد المشتركين و التدابير المتخذة بحق المخالفين	Al Diyar				Arabic	2012-05-17	Syndicate of Hospitals		Study to be done to assess social insurance expenditures	Social insurance	Both	Event, no evidence used	0		0		0		0		0		0			0		0		0		0	0
Hassan el Haf	"لجنة الصحة" توصي بتحديد دعم مادي سنوي ل"الحريري الجامعي" ب 15 مليارا	Al Safir				Arabic	2012-05-18	Syndicate of Hospitals		Governmental hospitals' financial burden	ministry of health	Pessimistic	yes	1	Repoting evidence from a speech, source is the MOPH	1	no	0	no	0	MOPH	1	no	0					1					4
Adnan Hamdan	كركي يقترح رفع التعويضات العائلية للسائقين العموميين ادارة "الضمان" ترد على "الهيئات الأقتصادية" خلال 15 يوم	Al Safir				Arabic	2012-05-18	Syndicate of Hospitals		Financial allocations	Social insurance	Both	yes	1	estimates done by the social insurance	1	no	0		0	social insurance	1	no	0					1					4
	مؤتملر بصوير الثدي الرقمي في مستشفى جبل لبنان	Al Anwar				Arabic	2012-05-18	Syndicate of Hospitals		Press Conference about new mammography technology	Mount Lebanon Hospital	Optimistic	Event, no evidence used	0		0		0		0		0		0			0		0		0		0	0
Alfonce Deeb	العجز المتراكم ل"المرض" و "التقدماتن" 819 مليار ليرة في "نهاية الخدمة" ب7893 مليارا	Al Mustaqbal				Arabic	2012-05-18	Syndicate of Hospitals		Financial allocations	Social insurance	Both	yes	1	estimates done by the social insurance	1	no	0		0	social insurance	1	no	0					1					4
	Tomosynthesis تقتنية متقدمة في تصوير الثدي	Al Balad	صدى البلد			Arabic	2012-05-30	Syndicate of Hospitals		Press Conference about new mammography technology	Mount Lebanon Hospital	Optimistic	Event, no evidence used	0		0		0		0		0		0			0		0		0		0	0
Jessica	متل الكذب	Al Balad				Arabic	2012-05-30	Syndicate of Hospitals		Patients admissions to hospitals		Pessimistic	Opinion	0		0		0		0		0		0			0		0		0		0	0
Pascale Azar	نبت القديس جاورجس يحضن المسنين و الظروف الاقتصاد الصعبة لا تقف في وجه تحسين حياتهم	Annahar				Arabic	2012-05-30	Syndicate of Hospitals		Elder home care	St George residence	Optimistic	yes	1	Reporting evidence from an interview done with the manager of the residence	1	no	0		0	no	0	no	0					1					3
	الضمان يحول سلفات مالية للمستشفيات	Al Balad				Arabic	2012-06-14	Syndicate of Hospitals		Reiumbursement of hospital	Social insurance	Optimistic	Event, no evidence used	0	قرار	0		0		0		0		0			0		0		0		0	0
	مستشفى حمود الجامعي يحتفل بتخريج 30 طبيبا	Al Mustaqbal				Arabic	2012-06-14	Syndicate of Hospitals		Graduation of physicians	Hammoud Hospital	Optimistic	Event, no evidence used	0		0		0		0		0		0			0		0		0		0	0
	"الضمان" يحول سلفا للمستشفيات	Al Mustaqbal				Arabic	2012-06-14	Syndicate of Hospitals		Reiumbursement of hospital	Social insurance	Optimistic	Event, no evidence used	0	قرار	0		0		0		0		0			0		0		0		0	0
Emile Eid	الراعي تفقد السان جورج- عجلتون: على الدولة دفع 33ى مليارا للمستشفيات	Annahar				Arabic	2012-06-22	Syndicate of Hospitals		Financial burden	St George Ajaltoun Hospital	Pessimistic	yes	1	Repoting evidence from a speech, no source was given	1	no	0		0	no	0	no	0					1					3
	طبيب جراحة و أشعة "ينسيان" قطعة شاش في جسم مريض	Al Mustaqbal				Arabic		Syndicate of Hospitals		Medical errors		Pessimistic	Event, no evidence used	0		0		0		0		0		0			0		0		0		0	0
	حقي عليي: نريد التغطية الصحية الشاملة الآن	Al Akhbar				Arabic	2012-07-09	Syndicate of Hospitals		Universal health coverage	حقي عليي	Pessimistic	Event, no evidence used	0		0		0		0		0		0			0		0		0		0	0
	اعتصام السبت للمطالبة باستقالة وزير الصحة	Al Akhbar				Arabic	2012-07-09	Syndicate of Hospitals		Demanding the reisgnation of the minister of health	حقي عليي	Pessimistic	Event, no evidence used	0		0		0		0		0		0			0		0		0		0	0
	اين هو مشروع التغطية الصحية	Al Akhbar				Arabic	2012-07-16	Syndicate of Hospitals		Universal health coverage	حقي عليي	Pessimistic	Event, no evidence used	0		0		0		0		0		0			0		0		0		0	0
	التغطية الصحية الشاملة: الوزير يعدل و حقي عليي ترد	Al Safir				Arabic	2012-07-16	Syndicate of Hospitals		Universal health coverage	حقي عليي	Pessimistic	Event, no evidence used	0		0		0		0		0		0			0		0		0		0	0
	اعادة افتتاح مستشفى حيرام في صور	Al Balad				Arabic	2012-07-16	Syndicate of Hospitals		Re-opening of Hiram hospital	Hiram Hospital	Optimistic	Event, no evidence used	0		0		0		0		0		0			0		0		0		0	0
	حقي عليي تطالب بنشر مشروع التغطية الصحية	Annahar				Arabic	2012-07-16	Syndicate of Hospitals		Universal health coverage	حقي عليي	Pessimistic	Event, no evidence used	0		0		0		0		0		0			0		0		0		0	0
Rola Moawad	تغيير الصمام الأبهر بواسطة التمييل جراحة أولى نوعيا بلبنان في مستشفى رزق	Annahar				Arabic	2012-07-18	Syndicate of Hospitals		New opertaional techniques	Rizk Hospital	Optimistic	Event, no evidence used	0		0		0		0		0		0			0		0		0		0	0
Christel Al Faransawi	صحتنا... برسم الآعتماد	Al Balad				Arabic	2012-07-23	Syndicate of Hospitals		Hospitals assessment Financial burden		Pessimistic	Event, no evidence used	0		0		0		0		0		0			0		0		0		0	0
	اجتماع الهيئات الأقتصادية اليوم يحدد مسار التعرفة الأستشفائية و مصير العمال المضمونين شقير على موقفه الأيجابي و صرافيساسر التجار في رفضهم رفع السقف الى 2.5 مليار ليرة	Annahar				Arabic	2012-08-28	Syndicate of Hospitals		Increment in social insurance contribution price Hospital Tarrifs	Social Insurance	Pessimistic	yes	1	estimates done by, social insurance, جمعية تجار بيروت جمعية الصناعيين minister of labor(speech)	1	no	1	no	0	social insurance, جمعية تجار بيروت, جمعية الصناعيين, minister of labor	1	no	0					1					5
	"الهيئات" تجتمع غدا لتصدر قرارها بالموافقة على رفع السقف شماس: سقف المليوني ليرة نقطة التقاعد لما هو مطلوب	Annahar				Arabic	2012-08-28	Syndicate of Hospitals		Increment in social insurance contribution price	Social Insurance	Pessimistic	yes	1	Reporting from a study (Report)	1	no gray lit	1	no	0	الهيئات الاقتصادية	1	دراسة الهيئات الاقتصادية	1	no				1					6
	الهيئات تصر على سقف المليونين و تبقى أزمة المستشفيات قائمة	Al Joumhouria				Arabic	2012-08-29	Syndicate of Hospitals		Increment in social insurance contribution price	Social Insurance	Pessimistic	Event, no evidence used	0		0		0		0		0		0			0		0		0		0	0
	الهيئات: رفع السقف لأشتراكات الضمان الى مليوني ليرة مشروط باصلاحات تحديد 17 أيلول موعدا لخلوة اقتصادية جامعة تخرج بتوصيات الى مجلس الوزراء	Annahar				Arabic	2012-08-29	Syndicate of Hospitals		Increment in social insurance contribution price	Social Insurance	Pessimistic	Event, no evidence used	0		0		0		0		0		0			0		0		0		0	0
	لجنة مؤشر الغلاء تعقد اجتماعا تمهيديا بغياب جريصاتي غصن: التضخم 10% و شمس يقترح اجتماعا رباعيا ل"الضمان"	Al Safir	محليات			Arabic	2012-09-07	Syndicate of Hospitals		Cost of living Basic salaries reconsideration Social insurance coverage	Ghosn, Chammas	Optimistic	yes	1	Reproting evidence from a meeting, no source was given	1	no	1		0	no	0	no	0					1					4
	انجاز طبي في المستشفى الأسلامي في طرابلس زرع قسم من كبد حيّ في جسد مريضة	Annahar				Arabic	2012-09-11	Syndicate of Hospitals		Medical achievement	Islamic Hospital	Optimistic	Event, no evidence used	0		0		0		0		0		0			0		0		0		0	0
	مجلس وزراء عادي في السرايا و 3 جلسات الأسبوع المقبل ميقاتي: الأجراءات المتخذة مستمرة لاستعادة تثبيت الأمن	Annahar				Arabic	2012-09-13	Syndicate of Hospitals		Medical services for the lebanese forces	Salim Jraisati	Optimistic	yes	1	Reporting evidence from jraisati feedback and قرار مجلس الوزراء (meeting)	1	no	0		0	no	0	no	0					1					3
Salwa Baalbaki	جريصاتي بتسلم كتاب الضمان و سيرفعه الى مجلس الوزراء الأربعاء المقبل اصرار علىرفع الحد الأقصى الى 2.5 مليون ليرة لعدم توافر أي معطيات جديدة	Annahar				Arabic	2012-09-13	Syndicate of Hospitals		Increment in social insurance contribution price	Social Insurance	Optimistic	Event, no evidence used	0	Reporting evidence from jraisati feedback and قرار مجلس الوزراء	0		0		0		0		0			0		0		0		0	0
	فقراء لبنان يموتون عند ابواب المستشفيات...	Annahar				Arabic	2012-09-26	Syndicate of Hospitals		Uncoverage of the poor		Pessimistic	Event, no evidence used	0		0		0		0		0		0			0		0		0		0	0
Ali Mentish	أنطوني عبود رحل عن 37 يوما من يحاسب على الخطأ الطبي في لبنان	Annahar				Arabic	2012-10-08	Syndicate of Hospitals		Death of a child due to hospitals neglection		Pessimistic	Event, no evidence used	0		0		0		0		0		0			0		0		0		0	0
	أنطوني عبود رحل عن 37 يوما	N/A				Arabic	2012-10-08	Syndicate of Hospitals		Death of a child due to hospitals neglection		Pessimistic	Event, no evidence used	0		0		0		0		0		0			0		0		0		0	0
Samer El Husseini	مطالبات برفع السقف المالي المقرر من وزارة الصحة تغطية الأستشفاء لا تسعف البقاعي ان مرض أواخر الشهر	Al Safir	محليات			Arabic	2012-10-08	Syndicate of Hospitals		Depletion of MOPH financial resources Financial burden	MOPH	Pessimistic	Event, no evidence used	0		0		0		0		0		0			0		0		0		0	0
Malak Makki	الأخطاء الطبية: المجتمع و الأطباء غير مستعدين للكشف عنها و الاعتذار	Al Safir				Arabic	2012-10-09	Syndicate of Hospitals		Medical errors		Pessimistic	yes	1	Reporting evidence from a study	2	yes, peer-reviewed Cross-sectional study? http://onlinelibrary.wiley.com.ezproxy.aub.edu.lb/doi/10.1111/j.1471-8847.2009.00258.x/abstract;jsessionid=6B6135E2CADEB5A72E64E82CB7D5C798.f02t04	0	Dr. Talia Arawi	1	no	0	no	0	THE LEBANESE PHYSICIAN: A PUBLIC'S VIEWPOINT	just one part of the study is mentioned	0	Lebanon	1	Neutral	1	no	o	6
	كركي يكشف ل"المستقبل" عن وجود 50 ألف أجير لا يدفعون اشتراكهم: أعمال التفتيش في العام 2011 أثمرت 41 مليار ليرة	Al Mustaqbal				Arabic	2012-10-09	Syndicate of Hospitals		Social Insurance contribution	Mohamad Karaki	Pessimistic	yes	1	Reporting evidence from an interview with Karaki	1	no	0		0	no	0	no	0					1					3
	Risquer sa sante a l'hopital	L'Orient Le Jour				French	2012-10-11	Syndicate of Hospitals		Nosocomial infections	Dr. Nasnas	Pessimistic	yes	1	Reporting evidence from an interview with Dr. Nasnas	1	no	0		0	no	0	no	0					1					3
	"بيروت العربية" توقع اتفاقيات تعاون مع المستشفيات	Al Diyar				Arabic	2012-11-07	Syndicate of Hospitals		Collaboration between Beirut Arab University and Hospitals	BAU	Optimistic	Event, no evidence used	0		0		0		0		0		0			0		0		0		0	0
Ali Lamaa	جريصاتي ينعي الضمان الأختياري: المنح المدرسية بانتظار اجازة النواب	Al Safir				Arabic	2012-11-07	Syndicate of Hospitals		Optional social insurance	Salim jraisati	Pessimistic	yes	1	Reporting evidence from an interview with Jraisati	1	no	0		0	no	0	no	0					1					3
Salwa Baalbaki	مصير الأختياري على المحك بعد انخفاض عدد المسنين من 35 ألفا الى 7 آلاف جريصاتي ل"النهار" سأعيد النظر بادارة مشروع التقاعد و الحماية الأجتماعية	Annahar				Arabic	2012-11-09	Syndicate of Hospitals		Retirement plan Optional social insurance	Salim jraisati	Pessimistic	yes	1	Reporting evidence from an interview with Jraisati	1	no	0		0	no	0	no	0					1					3
Bassem Saad	الوزان:بالدعم المالي و رفع أيدي السياسيين يستعيد مستشفى الحريري الجامعي تميزه	Al Mustaqbal				Arabic	2012-11-09	Syndicate of Hospitals		RHUH financial burden and solutions	Dr. Wazzan	Optimistic	yes	1	Reporting evidence from Dr. Wazzan feedback, no source was given	1	no	0		0	no	0	no	0					1					3
	أصدقاء كمال جنبلاط تناقش مشاكل الضمان و المستشفيات	Al Mustaqbal				Arabic	2012-11-09	Syndicate of Hospitals		Adressing health sector problems	رابطة أصدقاء كمال جنبلاط	Pessimistic	Event, no evidence used	0		0		0		0		0		0			0		0		0		0	0
Kamal Saleh	خليل ل"السفير": الأدزية المشبوهة ضبطت في مرفأ و الصيدليات و المستودعات	Al Safir				Arabic	2012-11-09	Syndicate of Hospitals		Control of pharamaceutical products	MOPH	Optimistic	yes	1	Reporting evidence from an interview with Khalil, source is the MOPH	1	no	0	no	0	no	0	no	0					1					3
Mohamad Wehbe	ضمان صحي الزامي؟	Al Akhbar				Arabic	2012-11-14	Syndicate of Hospitals		compulsary insurance Retirement plan		Optimistic	yes	1	Reporting evidence from estimates done by the social insurance	1	no	0		0	social insurance	1	no	0					1					4
Mohamad Wehbe	فضيحة الدواء: القصة الكاملة و "أبطالها"	Al Akhbar				Arabic	2012-11-15	Syndicate of Hospitals		Control of pharamaceutical products		Pessimistic	Event, no evidence used	0		0		0		0		0		0			0		0		0		0	0
Michel Hallak	حرار العكارية تستعدّ لافتتاح المستشفى الأول في منطقة القطيع أحدث المعدّات و وفق المعايير الدولية و كلفة التجهيز 4 ملايين دولار	Annahar	محليات			Arabic	2012-12-03	Syndicate of Hospitals		Opening of new hospital		Optimistic	Event, no evidence used	0		0		0		0		0		0			0		0		0		0	0
Malak Makki	تلريخ التخصصات في لبنلن: علوم و ناس	Al Safir				Arabic	2012-12-03	Syndicate of Hospitals		History of medical specialties		Neutral	yes	1	Historical events	0	no	0		0	no	0	no	0					1					2
Salim Jraisati	عذرا عن جلوس الأمراء على رصيف الضمان الصحي	Annahar				Arabic	2012-12-03	Syndicate of Hospitals		Appology Social Insurance	Salim Jraisati	Pessimistic	Opinion	0		0		0		0		0		0			0		0		0		0	0
	افتتاح مؤتمر طبيا في النبطية	Al Diyar				Arabic	2012-12-04	Syndicate of Hospitals		conference about food diabetics	Ragheb Hareb Hospital	Optimistic	Event, no evidence used	0		0		0		0		0		0			0		0		0		0	0
	مجلس وزراء يقرر رفع "الكسب الخاضع الاشتراكات"	Al Safir				Arabic	2012-12-05	Syndicate of Hospitals		Increment in social insurance contribution price	Council of ministers	Pessimistic	yes	1	Reporting evidence from estimates done by the social insurance	1	no	0		0	social insurance	1	no	0					1					4
Mohamad Wehbe	زيادة اشتراكات الضمان لتمويل المستشفيات	Al Akhbar				Arabic	2012-12-05	Syndicate of Hospitals		Increment in social insurance contribution price	Council of ministers	Pessimistic	yes	1	Reporting evidence from estimates done by the social insurance	1	no	0		0	social insurance	1	no	0					1					4
Salwa Baalbaki	مجلس الوزراء يرفع سقف اشتراكات الضمان جريصاتي ل"النهار": القرار بمصلحة الجميع	Annahar				Arabic	2012-12-05	Syndicate of Hospitals		Increment in social insurance contribution price	Council of ministers	Pessimistic	yes	1	Reporting evidence from estimates done by the social insurance	1	no	0		0	social insurance	1	no	0					1					4
Adnan Hamdan	الضمان الاختياري يولد مشوها و يستمر بأزمات التوازن المالي: المنتسبون في 2012 اقل من 13 ألفا نصفهم يسدد الاشتراكات	Al Safir				Arabic	2012-12-06	Syndicate of Hospitals		Optional social insurance insurance contribution		Pessimistic	yes	1	مرسوم	0	no	0		0	no	0	no	0					1					2
Adnan Hamdan	بعد رفع الحد الأقصى الخاضع للحسومات في "المرض و الأمومة": "التعرفات الاستشفائية" المعتمدة من "الضمان" و "المستشفيات"	Al Safir				Arabic	2012-12-07	Syndicate of Hospitals		Increment in social insurance contribution price Hospital Tarrifs	Mohamad Karaki	neutral	yes	1	Reporting evidence from an interview with Karaki	1	no	0		0	no	0	no	0					1					3
Marwan Iskandar	تكاليف العناية الصحية و الاقتصاد الوطني	Annahar	افتتاحية النهار			Arabic	2012-12-07	Syndicate of Hospitals		Health expenditure Financial allocations		Pessimistic	yes	1	reporting statistics from many studies	1	دراسات ميدانية و دولية	0	no	0	no	0	no	0				International	1					3
	Les infirmieres exposees a la violence sur les lieux de travail, selon l'AUB	L'Orient Le Jour				French	2012-12-12	Syndicate of Hospitals		Violence agains tnurses	Dr. Mohamad Alameddine	Pessimistic	yes	1	Reporting from a study Dr. Alameddine	1	Referencing the research but not mentionning if it is peer-reviewed	0	Dr. Alameddine	1	AUB	1	no	0		no	0	Lebanon	1	Neutral	1	no	0	6
	L'ordre des infirmieres et des infirmiers au Liban celebre son 10e anniversaire	L'Orient Le Jour				French	2012-12-12	Syndicate of Hospitals		Syndicate of nurses 10th anniversary	Syndicate of nurse	Optimistic	Event, no evidence used	0		0		0		0		0		0			0		0		0		0	0
Ali Mohamad	نقابة الممرضين تحتفل بعيدها العاشر	Al Mustaqbal				Arabic	2012-12-12	Syndicate of Hospitals		Syndicate of nurses 10th anniversary	Syndicate of nurse	Optimistic	Event, no evidence used	0		0		0		0		0		0			0		0		0		0	0
Adnan Hamdan	مشروع التغطية الصحية للمضمونين ابعد بلوغ سن التقاعد: خمساهمة الدولة المالية ضرورية كي لا يلقى مصير الضمان الاختياري	Annahar				Arabic	2012-12-14	Syndicate of Hospitals		Retirement plan	Social insurance	Optimistic	yes	1	Reporting evidence from estimates done by the social insurance	1	no	0		0	social insurance	1	no	0					1					4
	وفد صندوق الضمان الى دبي لتسلم حائزة التميز	Al Diyar				Arabic	2012-12-14	Syndicate of Hospitals		Social insurance awarded in Dubai	Social insurance	Optimistic	Event, no evidence used	0		0		0		0		0		0			0		0		0		0	0
	زرع الصمام الأبهر من طريق القسطرة في "الرسول الأعظم"	Annahar				Arabic	2012-12-21	Syndicate of Hospitals		Medical procedure	Rasoul Aazam Hospital	Optimistic	Event, no evidence used	0		0		0		0		0		0			0		0		0		0	0
	الادعاء على 73 مؤسسة صحية	Annahar				Arabic	2012-12-21	Syndicate of Hospitals		Hospital waste Environmental concern	Minister of environement	Optimistic	Event, no evidence used	0		0		0		0		0		0			0		0		0		0	0
Alfonce Deeb	"الضمان": المنتسبون 543 ألفا و 601 و المستفيدون من التقدمات الصحية 1.26 مليون	Al Mustaqbal				Arabic	2013-01-03	Syndicate of Hospitals		social insurance contribution		Pessimistic	yes	1	Reporting evidence from estimates done by the social insurance	1	no	0		0	social insurance	1	no	0					1					4
	مرسوم رفع الحد الاقصى الخاضع للحسوم ل"ضمان المرض و الأمومة" قيمة "التغرفات الأستشفائية و الطبية" المقرر من "الضمان" و "المستشفيات"	Al Safir				Arabic	2013-01-05	Syndicate of Hospitals		Increment in social insurance contribution price Hospital Tarrifs	Mohamad Karaki	Pessimistic	yes	1	مرسوم	0	no	0		0	no	0	no	0					1					2
	ميقاتي: الحفاظ على الرأسمال البشري لتعزيز الانتماء الوطني	Al Balad				Arabic	2013-01-09	Syndicate of Hospitals		Support and coverage of the poor families	Wael Abou Faour Ali Hassan Khalil Najib Mikati	Optimistic	yes	1	Reporting evidence from a meeting	1	no	1		0	no	0	no	0					1					4
	ميقاتي: لبنة اضافية في مجال الرعاسة الشاملة ابو فاعور: تستفيد 18 ألف اسرة تحت خط الفقر الأدنى	Al Diyar				Arabic	2013-01-09	Syndicate of Hospitals		Support and coverage of the poor families	Wael Abou Faour Ali Hassan Khalil Najib Mikati	Optimistic	yes	1	Reporting evidence from a meeting	1	no	1		0	no	0	no	0					1					4
	اتفاق بين الشؤون و الصحة أطلق من السرايا تغطية صحية ل18800 أسرة لبنانية فقيرة	Annahar				Arabic	2013-01-09	Syndicate of Hospitals		Support and coverage of the poor families	Wael Abou Faour Ali Hassan Khalil Najib Mikati	Optimistic	yes	1	Reporting evidence from a meeting	1	no	1		0	no	0	no	0					1					4
	إستشفاء ل"الأسر الأكثر فقراً"	Al Safir				Arabic	2013-01-09	Syndicate of Hospitals		Support and coverage of the poor families	Wael Abou Faour Ali Hassan Khalil Najib Mikati	Optimistic	yes	1	Reporting evidence from a meeting	1	no	1		0	no	0	no	0					1					4
	الضمان يبدأ زيادة التعرفات الأستشفائية بعد رفع سقف الاشتراكات المعمول بها	Al Anwar				Arabic	2013-01-11	Syndicate of Hospitals		Increment in social insurance contribution price Hospital Tarrifs	Mohamad Karaki	Pessimistic	yes	1	(from social insurance)قرار	1	no	0		0	no	0	no	0					1					3
	مناورة لاطفاء حريق في القديس جاورجيوس	Annahar				Arabic	2013-01-11	Syndicate of Hospitals		Fire escape trial	St George Hospital	Optimistic	event, no evidence used	0		0		0		0		0		0			0		0		0		0	0
	الضمان يرفع الحد الأقصى للكسب الخاضع الاشتراكات	Al Balad				Arabic	2013-01-11	Syndicate of Hospitals		Increment in social insurance contribution price Hospital Tarrifs	Mohamad Karaki	Pessimistic	yes	1	بيان	0	no	0		0	no	0	no	0					1					2
	الضمان يعلن زيادة التعرفات الاستشفائية	Al Safir				Arabic	2013-01-11	Syndicate of Hospitals		Increment in social insurance contribution price Hospital Tarrifs	Mohamad Karaki	Pessimistic	yes	1	مذكرة	0	no	0		0	no	0	no	0					1					2
	الضمان أعلن زيادة التعرفات الاستشفائية	Al Diyar				Arabic	2013-01-11	Syndicate of Hospitals		Increment in social insurance contribution price Hospital Tarrifs	Mohamad Karaki	Pessimistic	yes	1	بيان	0	no	0		0	no	0	no	0					1					2
	الضمان: المضمونون بلغوا 550 ألف شخص	Al Diyar				Arabic	2013-01-11	Syndicate of Hospitals		social insurance contribution	Mohamad Karaki	Neutral	yes	1	Reporting evidence from estimates done by the social insurance	1	no	0		0	social insurance	1	no	0					1					4
	التأخير مستمر في بعض فروع الضمان	Al Diyar				Arabic	2013-01-11	Syndicate of Hospitals		Social Insurance	Mohamad Karaki	Pessimistic	event, no evidence used	0		0		0		0		0		0			0		0		0		0	0
	الضمان يحدد مهل مرور الزمن على التقديمات الصحسة	Al Mustaqbal				Arabic	2013-01-15	Syndicate of Hospitals		Social Insurance	Mohamad Karaki	Optimistic	yes	1	مذكرة	0	no	0		0	no	0	no	0					1					2
	قراءة ثقيميية و نقدية مقارنة لمشاريع التغطية الصحسة المطروحة في لبنان	Al Safir				Arabic	2013-01-22	Syndicate of Hospitals		Social Insurance plans assessment	Ministers of health	Pessimistic	yes	1	Reporting evidence from old projects that were set by the ministers of health that were present in the past few years	1	no	0		0	MOPH	1	no	0					1					4
Salwa Baalbaki	نقابة مستوردي المعدات الطبية تدافع عن الأطباء... و نقيبهم لا ينكر العمولات حرب: المستشفيات تريد شرعنة عمولة لها أبو شريف: التعاون لمصلحة الجميع	Annahar				Arabic	2013-02-02	Syndicate of Hospitals		Import of good quality medical equipment	Hareb Abou Sharif	Optimistic	event, no evidence used	0		0		0		0		0		0			0		0		0		0	0
	الصحة: للمستشفيات: التزموا العقد	Al Safir				Arabic	2013-02-06	Syndicate of Hospitals		MOPH insurance Payement by the patient shouldn't be asked for before getting an approval of admission to the hospital	MOH	Neutral	yes	1	بند	0	no	0		0	no	0	no	0					1					2
	الصحة: لعدم الزام مريض الوزارة بدفع المال	Al Joumhouria				Arabic	2013-02-06	Syndicate of Hospitals		MOPH insurance Payement by the patient shouldn't be asked for before getting an approval of admission to the hospital	MOH	Neutral	yes	1	بند	0	no	0		0	no	0	no	0					1					2
	الصحة تطلب من المستشفيات عدم الزام مرضاها بدفع اي مبلغ مسبقا	Al Mustaqbal				Arabic	2013-02-06	Syndicate of Hospitals		MOPH insurance Payement by the patient shouldn't be asked for before getting an approval of admission to the hospital	MOH	Neutral	yes	1	بند	0	no	0		0	no	0	no	0					1					2
	تذكيلر المستشفيات بعدم الزام مريض الصحة دفع المال	Al Anwar				Arabic	2013-02-06	Syndicate of Hospitals		MOPH insurance Payement by the patient shouldn't be asked for before getting an approval of admission to the hospital	MOH	Neutral	yes	1	بند	0	no	0		0	no	0	no	0					1					2
	عدم الزام المريض دفع المال قبل دخول المستشفى	Annahar				Arabic	2013-02-06	Syndicate of Hospitals		MOPH insurance Payement by the patient shouldn't be asked for before getting an approval of admission to the hospital	MOH	Neutral	yes	1	بند	0	no	0		0	no	0	no	0					1					2
	خليل ذكر ال المستشفيات بعدم الزام المريض بدفع المال	Al Diyar				Arabic	2013-02-06	Syndicate of Hospitals		MOPH insurance Payement by the patient shouldn't be asked for before getting an approval of admission to the hospital	MOH	Neutral	yes	1	بند	0	no	0		0	no	0	no	0					1					2
Madona Semaan	يوم المريض العالمي: لبنان بلا ميثاق أخلاقيات الأطباء و شركات الأدوية: علاقة جطرة	Al Safir				Arabic	2013-02-07	Syndicate of Hospitals		Relations between physician and pharmaceutical companies Need of control to protect the patients	Dr. Ismail Sukkarie	Pessimistic	yes	1	Interview Reporting from journal	1	New England Journal of Medicine- peer reviewed	1	no	0	no	0	no	0				Global	1					4
	الجعيتاوي مستشفى جامعي بالتعاون مع اللبنانية برعاية الراعي	Al Mustaqbal				Arabic	2013-02-08	Syndicate of Hospitals		JeitawiHospital a University hospital for the Lebanese University	Shawki Nouhra, Sister Gabrielle Bou Mousa, Al Sayid Hussein, Khalil Ali Hassan, Al Raii	Optimistic	Event, no evidence used	0		0		0		0		0		0			0		0		0		0	0
	الراعي أعلن المستشفى اللبناني- الجعيتاوي مستشفى جامعيا الأولى رسمسا لطلاب الجامعة اللبنانية	Annahar				Arabic	2013-02-08	Syndicate of Hospitals		JeitawiHospital a University hospital for the Lebanese University	Shawki Nouhra, Sister Gabrielle Bou Mousa, Al Sayid Hussein, Khalil Ali Hassan, Al Raii	Optimistic	Event, no evidence used	0		0		0		0		0		0			0		0		0		0	0
	الجعيتاوي - اللبنانية: تعاقد حصري	Al Akhbar				Arabic	2013-02-08	Syndicate of Hospitals		JeitawiHospital a University hospital for the Lebanese University	Shawki Nouhra, Sister Gabrielle Bou Mousa, Al Sayid Hussein, Khalil Ali Hassan, Al Raii	Optimistic	Event, no evidence used	0		0		0		0		0		0			0		0		0		0	0
	الجعيتاوي مستشفى جامعيا بالتعاون مع "اللبنانية"	Al Balad				Arabic	2013-02-08	Syndicate of Hospitals		JeitawiHospital a University hospital for the Lebanese University	Shawki Nouhra, Sister Gabrielle Bou Mousa, Al Sayid Hussein, Khalil Ali Hassan, Al Raii	Optimistic	Event, no evidence used	0		0		0		0		0		0			0		0		0		0	0
Rola Moawad	السرطان... "مذا تعرف عنه؟" في يومه العالمي السبب الأول للوفيات و 9870 اصابة جديدة في لبنان	Annahar				Arabic	2013-02-08	Syndicate of Hospitals		Cancer awareness Determinants of cancer Prevelance of cancer in Lebanon	Dr. George Shahine, Dr. Ali Shamseddine, Dr. Rabih Hassouna, Dr. Ziad Nassour	Pessimistic	yes	1	Reporting speech done by Dr. Shamseddine, where he was reffering to a study done by himself (Expert opinion relying on his own study)	2	Research done in AUB (that is all the info given about the study) couldn't find the research (maybe not published yet)	1	Dr. George Shahine	1	AUB	1	no	0	no			Lebanon	1					7
	مركز كليمنصو الطبي يفوز بجائزة :الأمتياز في التصوير و التشخيص بالأشعة"	Al Mustaqbal				Arabic	2013-02-12	Syndicate of Hospitals		CMC wins first place in radiology practices in the Arab world	CMC	Optimistic	yes	1	no source was given	0	no	0	no	0	no	0	no	0					1					2
	أبو فاعور: لأستقبال المستشفيات ذوي اليطاقات هيئة المعوقين تتحرّك لتطبيق القانون 220	Annahar				Arabic	2013-02-12	Syndicate of Hospitals		Disabled peoples' rights Hospitals do not admit people holding the "بطاقات الأعاقة"	Wael Abou Faour	Pessimistic	yes	1	قلنون 220	0	no	1		0	no	0	no	0					1					3
	أبو فاعور في اجتماع " الوطنية لشؤون المعوقين": نعدّ تقارير بمستشفيات لا تستقبل حاملي البطاقة	Al Mustaqbal				Arabic	2013-02-12	Syndicate of Hospitals		Disabled peoples' rights Hospitals do not admit people holding the "بطاقات الأعاقة"	Wael Abou Faour	Pessimistic	yes	1	قلنون 220	0	no	1		0	no	0	no	0					1					3
	لألتزام الوستشفيات ببطاقة الأعاقة	Al Balad				Arabic	2013-02-12	Syndicate of Hospitals		Disabled peoples' rights Hospitals do not admit people holding the "بطاقات الأعاقة"	Wael Abou Faour	Pessimistic	Event, no evidence used	0		0		0		0		0		0			0		0		0		0	0
	القرار الظني: اهمال الوالدين تسبّب بوفاة الطفلة غنى و يبلّغ وزارة الصحة امتناع 3 مستشفيات عن استقبالها	Annahar				Arabic	2013-02-15	Syndicate of Hospitals		Death of a child due to hospitals neglection Parents child abuse	Judge Peter Germanos	Pessimistic	Event, no evidence used	0		0		0		0		0		0			0		0		0		0	0
Elie Al Ksaifi	تعميم الوزير	Al Safir				Arabic	2013-02-19	Syndicate of Hospitals		MOPH refunds to the the hospitals	MOPH	Pessimistic	Event, no evidence used	0		0		0		0		0		0			0		0		0		0	0
	"المال": دفع مستحقات المستشفيات اليوم بلبلة بعدم تعميم "الصحة" ايقاف الاستشفاء	Al Safir				Arabic	2013-02-19	Syndicate of Hospitals		MOPH refunds to the the hospitals	MOPH	Pessimistic	Event, no evidence used	0		0		0		0		0		0			0		0		0		0	0
	وفاة طفل في الشمال بعد رفض المستشفيات استقباله	Al Safir				Arabic	2013-02-20	Syndicate of Hospitals		Death of a child due to hospitals neglection	Minister of social affairs Minister of health	Pessimistic	Event, no evidence used	0		0		0		0		0		0			0		0		0		0	0
	قضية وفاة الطفل المحمد تفاعلت في بلدته و رسميا أبو فاعور لأجراء قانوني و خليل أوقف التعاقد مع المستشفى	Annahar				Arabic	2013-02-21	Syndicate of Hospitals		Death of a child due to hospitals neglection	Minister of social affairs Minister of health	Pessimistic	Event, no evidence used	0		0		0		0		0		0			0		0		0		0	0
Antoine Amrieh	عندما تغيب الأنسانية عن الطبابة...	Al Joumhouria				Arabic	2013-02-21	Syndicate of Hospitals		Death of a child due to hospitals neglection	Minister of social affairs Minister of health	Pessimistic	Event, no evidence used	0		0		0		0		0		0			0		0		0		0	0
	أوراق نعي... و ضمائر... بانوراما	Al Diyar				Arabic	2013-02-21	Syndicate of Hospitals		Refusal of admission of patients to hospitals on the expense of the MOPH MOPH refunds to the the hospitals	MOPH	Pessimistic	Event, no evidence used	0		0		0		0		0		0			0		0		0		0	0
Najla Hammoud	ولد مؤمن المحمد يقاضي المستشفى و الطبيب	Al Safir				Arabic	2013-02-21	Syndicate of Hospitals		Death of a child due to hospitals neglection	Minister of social affairs Minister of health	Pessimistic	Event, no evidence used	0		0		0		0		0		0			0		0		0		0	0
Abe Al Kafi Al Samad	وفاة مؤمن على أبواب "الكفرة"	Al Akhbar				Arabic	2013-02-21	Syndicate of Hospitals		Death of a child due to hospitals neglection	Minister of social affairs Minister of health	Pessimistic	Event, no evidence used	0		0		0		0		0		0			0		0		0		0	0
Ziad Mansour	مأمون.. طفل آخر يموت على أبواب المستشفى	Al Mustaqbal				Arabic	2013-02-21	Syndicate of Hospitals		Death of a child due to hospitals neglection	Minister of social affairs Minister of health	Pessimistic	Event, no evidence used	0		0		0		0		0		0			0		0		0		0	0
	على باب مستشفى طفل يموت من دون شفقة	Al Diyar				Arabic	2013-02-21	Syndicate of Hospitals		Death of a child due to hospitals neglection	Minister of health	Pessimistic	Event, no evidence used	0		0		0		0		0		0			0		0		0		0	0
	قضية وفاة الطفل مؤمن خالد المحمد	Al Diyar				Arabic	2013-02-21	Syndicate of Hospitals		Death of a child due to hospitals neglection	Minister of social affairs Minister of health	Pessimistic	Event, no evidence used	0		0		0		0		0		0			0		0		0		0	0
	دار الشفاء: حالة مؤمن المحمد لم تكن طارئة!	Annahar				Arabic	2013-02-22	Syndicate of Hospitals		Death of a child due to hospitals neglection Hospital neglects what happened	Dar Shifaa Hospital	Pessimistic	Event, no evidence used	0		0		0		0		0		0			0		0		0		0	0
	مستشفى "دار الشفاء" ناشدت ورير الصحة العودة عن قرار وقف التعاقد معها	Al Diyar				Arabic	2013-02-22	Syndicate of Hospitals		Death of a child due to hospitals neglection Hospital neglects what happened	Dar Shifaa Hospital	Pessimistic	Event, no evidence used	0		0		0		0		0		0			0		0		0		0	0
Leila Gerges	قرار ضبط استيراد المعدات الطبية... العبرة في التنفيذ و آلية المراقبة	Al Balad				Arabic	2013-02-22	Syndicate of Hospitals		Import of medical equipment	MOPH	Optimistic	Event, no evidence used	0		0		0		0		0		0			0		0		0		0	0
Mohamad Wehbe	اثنا عشر مديرا في الضمان... بالوكالة!	Al Akhbar				Arabic	2013-02-22	Syndicate of Hospitals		Social insurance	Mohamad Karaki	Pessimistic	yes	1	no source was given	0	no	0		0	no	0	no	0					1					2
	"Funerailles civiles" pour la demissions du ministre de la sante	L'Orient le Jour				French	2013-02-22	Syndicate of Hospitals		Death of a child due to hospitals neglection Hospital neglects what happened Haqqi Alayi puts the blame on t he minister of helath	Haqqi Alayyi	Pessimistic	Event, no evidence used	0		0		0		0		0		0			0		0		0		0	0
	حقي عليي: مأتم مدني بالأسود و مطالبة باستقالة وزير الصحة	Annahar				Arabic	2013-02-22	Syndicate of Hospitals		Death of a child due to hospitals neglection Hospital neglects what happened Haqqi Alayi puts the blame on t he minister of helath	Haqqi Alayyi	Pessimistic	Event, no evidence used	0		0		0		0		0		0			0		0		0		0	0
	"دار الشفاء" لوزير الصحة: أطلق البطاقة الصحيّة	Al Akhbar				Arabic	2013-02-22	Syndicate of Hospitals		Death of a child due to hospitals neglection Hospital neglects what happened	Dar Shifaa Hospital	Pessimistic	Event, no evidence used	0		0		0		0		0		0			0		0		0		0	0
Annie Slemrod Wassim Mroueh	Flawed health care system leaves 2 million people at risk	The Daily Star				English	2013-02-28	Syndicate of Hospitals		Death of a child due to hospitals neglection Admission to the emergency should not be dependent on the abilty to pay for health services Financial burden on MOH, makes it difficult to admit everyone Unatainable universal health care	Shadi Saleh	Pessimistic	yes	1	Repoting what Dr. Saleh said	1	no	0	no	0	no	0	no	0					1					3
	طالب التشديد في منع التدخين حسن خليل يتابع قضية وفاة الطفل مؤمن المحمد و التحقيقات الجارية	Al Diyar				Arabic	2013-03-01	Syndicate of Hospitals		Death of a child due to hospitals neglection Law 174 application	Minister of health	Optimistic	Event, no evidence used	0		0		0		0		0		0			0		0		0		0	0
	مجدلاني في ندوة: 75% من الأدوية المزورة استهلكها المرضى	Al Anwar				Arabic	2013-03-01	Syndicate of Hospitals		Forged pharmaceutical products	Nassour, Shbaro	Pessimistic	yes	1	Reporting evidence from speech, no source was given	1	no	1	no	0	no	0	no	0					1					4
	وزير الصحة: اجراءات قضائية بحق من يثبت تقصيره اجتماع بين وزيري الشؤون و العدل حول وفاة الطفل في الشمال	Al Anwar				Arabic	2013-03-01	Syndicate of Hospitals		Death of a child due to hospitals neglection Solutions	Minister of social affairs Minister of health Minister of justice	Optimistic	event, no evidence used	0		0		0		0		0		0			0		0		0		0	0
	ندوة حول "الدواء في لبنان مشكلة" مجدلاني: الموضوع فيه الكثير من الشكوك نصور: لا حل مع عدم امكانية المحاسبة	Al Diyar				Arabic	2013-03-01	Syndicate of Hospitals		Forged pharmaceutical products	Nassour, Majdalani	Pessimistic	yes	1	Reporting evidence from speech, no source was given	1	no	1	no	0	no	0	no	0					1					4
	الصحة طلبت اتخاذ الاجراءات في ح اجتماع بين قرطباوي و أبو فاعور في مستجدات الطفل مؤمن	Al Diyar				Arabic	2013-03-01	Syndicate of Hospitals		Death of a child due to hospitals neglection Solutions	Minister of social affairs Minister of health Minister of justice	Optimistic	Event, no evidence used	0		0		0		0		0		0			0		0		0		0	0
	سلامة المرضى في المستشفيات: أداء ضعيف	Al Safir				Arabic	2013-03-02	Syndicate of Hospitals		Dr. Jardali study about patients safety	Dr. Fadi Jardali	Pessimistic	yes	1	reporting Dr. Jardali's study	2	yes not memtioned if peer reviewed	0	yes Dr. Jardali	1	AUB	1	no	0	1)The current state of patient safety culture in Lebanese hospitals: a study at baseline 2) Predictors and outcomes of patient safety culture in hospitals 3) Integrating Patient Safety Standards Into the Accreditation Program: A Qualitative Study to Assess the Readiness of Lebanese Hospitals to Implement Into Routine Practice	1)Some of the statistics are not present in any of these studies, might be reported from interviewing Dr. Jardali (not very specific) 2) One of the reported finding doesn't represent the same meaning as in the papers	0	Lebanon	1	Negative	0	no	0	6
Patricia	متل الكذب	Al Balad				Arabic	2013-03-02	Syndicate of Hospitals		Social Insurance Hopsital admissions		Pessimistic	Opinion	0		0		0		0		0		0			0		0		0		0	0
	اشكال أمام مستشفى	Al Safir				Arabic	2013-03-02	Syndicate of Hospitals		Clash at the door of Mulla Hospital		Pessimistic	Event, no evidence used	0		0		0		0		0		0			0		0		0		0	0
	تقاعد الموظف... فتوقف "ضمان حلبا"!	Al Safir				Arabic	2013-03-02	Syndicate of Hospitals		Shortage of employees in the social insurance office in Halba		Pessimistic	Event, no evidence used	0		0		0		0		0		0			0		0		0		0	0
Rameh Hamieh	"خطأ طبي" يودي بحياة شاب عشريني	Al Akhbar				Arabic	2013-03-05	Syndicate of Hospitals		Death due to hospital neglection		Pessimistic	Event, no evidence used	0		0		0		0		0		0			0		0		0		0	0
	62% من الممرضات يتعرضن الأساءة للعنف الجسدي	Annahar				Arabic	2013-03-07	Syndicate of Hospitals		Nurses rights	Minister of health	Optimistic	yes	1	no source given	0	no	0	no	0	no	0	no	0					1					2
	420 مليار ليرة ل"الصحة"	Al Safir				Arabic	2013-03-07	Syndicate of Hospitals		MOPH refunds to the the hospitals	MOPH	Optimistic	Event, no evidence used	0		0		0		0		0		0			0		0		0		0	0
	وزسر الصحة التقى نقابة الممرضات و عرض شؤون المهنة	Al Anwar				Arabic	2013-03-07	Syndicate of Hospitals		Nurses rights	Minister of health	Optimistic	yes	1	no source given	0	no	0	no	0	no	0	no	0					1					2
Josef Khalife	ملاحظة في مشروع الرعاية الصحية	Annahar				Arabic	2013-03-12	Syndicate of Hospitals		social insurance for the retired	Social Insurance	Optimistic	Event, no evidence used	0		0		0		0		0		0			0		0		0		0	0
Samer Husseini	حل لجنة مستشفى تل شيحا: خطورة ادارية في سياق انتخابي	Al Safir				Arabic	2013-03-13	Syndicate of Hospitals		Tal Chiha Hospital employees	Tal Chiha Hospital	Pessimistic	Event, no evidence used	0		0		0		0		0		0			0		0		0		0	0
Michel Hallak	عندما يموت المرضى على أبواب المستشفيات... من يتحمل المسؤولية	Annahar				Arabic	2013-03-13	Syndicate of Hospitals		Death of a child due to hospitals neglection Solutions by the MOPH Lack of management by the MOPH is the reson behind these accidents	MOPH	Both	Event, no evidence used	0		0		0		0		0		0			0		0		0		0	0
	"الصحة" تدعو المستشفيات الى تطبيق ال174	Al Akhbar				Arabic	2013-03-23	Syndicate of Hospitals		Law 174	Minister of health	Optimistic	Event, no evidence used	0		0		0		0		0		0			0		0		0		0	0
	متابعة تطبيق منع التدخين في المستشفيات	Annahar				Arabic	2013-03-28	Syndicate of Hospitals		Law 174	Sleiman Haroun	Optimistic	Event, no evidence used	0		0		0		0		0		0			0		0		0		0	0
	"الصحة" نفت الأدعاءات حول الحقن غير الصالحة	Al Anwar				Arabic	2013-03-28	Syndicate of Hospitals		Denial of rumors about vaccines that lead to mother mortality	MOPH	Both	yes	1	Reporting statistics (Report)	1	no	0	No	0	WHO	1	no	0	no			Lebanon	1					4
	وزارة الصحة: ادعاء سكرية عار من الصحة	Al Akhbar				Arabic	2013-03-28	Syndicate of Hospitals		Denial of rumors about vaccines that lead to mother mortality Looking for solutions	MOPH	Both	yes	1	Reporting statistics (Report)	1	no	0	No	0	WHO	1	no	0	no			Lebanon	1					4
Ziad Mansour	المصادر الصحية المتابعة لحالة وفاة امرأة: لا خوف من انتشار السل في عكار	Al Mustaqbal				Arabic	2013-04-05	Syndicate of Hospitals		Tuberculosis incident measure of control should be applied	Dr. Michel Taoum	Both	yes	1	Reporting what Dr. Taoum said	1	no	0	no	0	no	0	no	0					1					3
	"الصحة" للأستماع الى سكرية عن الحقن	Al Mustaqbal				Arabic	2013-04-05	Syndicate of Hospitals		Rumors about vaccines that lead to mother mortality Looking for solutions	MOPH	Both	Event, no evidence used	0		0		0		0		0		0			0		0		0		0	0
	مركز الضمان في عكار يعاني اهمالا و قلة احترام المضمون و طول الانتظار	Annahar				Arabic	2013-04-08	Syndicate of Hospitals		Shortage of employees in the social insurance office in Halba		Pessimistic	yes	1	Reporting a study no source was given	0	no	0	no	0	no	0	no	0				Lebanon	1					2
	اعتداء على طوارئ مستشفى حمود في صيدا	Al Balad				Arabic	2013-04-08	Syndicate of Hospitals		Clash at the door of Hammoud Hospital		Pessimistic	Event, no evidence used	0		0		0		0		0		0			0		0		0		0	0
	دراسة صحية: أداء سلامة المرضى في لبنان ضعيف للغاية!	Al Diyar				Arabic	2013-04-09	Syndicate of Hospitals		Patients Safety Dr. Jardali study	Dr. Fadi Jardali Hospitals	Pessimistic	yes	1	reporting Dr. Jardali's study	2	yes not mentioned if peer reviewed	0	yes Dr. Jardali	1	AUB	1	no	0	1)The current state of patient safety culture in Lebanese hospitals: a study at baseline 2) Predictors and outcomes of patient safety culture in hospitals 3) Integrating Patient Safety Standards Into the Accreditation Program: A Qualitative Study to Assess the Readiness of Lebanese Hospitals to Implement Into Routine Practice	1)Some of the statistics are not present in any of these papers, might be reported from interviewing Dr. Jardali (not very specific) 2) One of the reported finding doesn't represent the same meaning as in the papers	0	Lebanon	1	Negative	0	no	0	6
Suleiman Haroun	الحكومة: أولا احضنوا الفقراء	Annahar				Arabic	2013-04-10	Syndicate of Hospitals		Support and coverage of the poor families	Suleiman Haroun	Pessimistic	yes	1	History	0	no	0	no	0	no	0	no	0					1					2
Suzane Berbari	90 ألف حالة قاتلة سنويا في العالم من عدوى المستشفيات... و لبنان عاجز عن الحدّ منها	Al Diyar				Arabic	2013-04-17	Syndicate of Hospitals		Nosocomial Infections		Pessimistic	yes	1	Reporting a study no source was given	0	no	0	no	0	no	0	no	0				Arab world	1					2
Malak Makki	مصاريف الصحة العقلية في لبنان... العلاج أولا	Al Safir				Arabic	2013-04-24	Syndicate of Hospitals		Mental Health expenditures		Pessimistic	yes	1	Reporting a study	1	not mentioning the title of the study just the author's name	0	Farah Yehia	1	AUB	1	no	0				Lebanon	1					5
	خليل افتتح منتدى الصناعات الصحية: نحتاج الى معايير موحدة لتصنيع الدواء	Annahar				Arabic	2013-04-24	Syndicate of Hospitals		Producing pharmaceutical products	Minister of health	Optimistic	Event, no evidence used	0		0		0		0		0		0			0		0		0		0	0
Rana Saarati	حركة التأمين تحسنت... لكن أسعار الأستشفاء ترتفع في تموز	Al Joumhouria				Arabic	2013-04-25	Syndicate of Hospitals		Social insurance	Asaad Mirza	Optimistic	yes	1	Reporting evidence from an inetrview	1	no	0	no	0	no	0	no	0					1					3
	620 مليون دولار فواتير مستحقة للمستشفيات الخاصة	Al Diyar				Arabic	2013-04-25	Syndicate of Hospitals		Fiancial bruden on the hospitals		Pessimistic	yes	1	no source was given	0	no	0	no	0	no	0	no	0					1					2
	67.5% من الممرضين و الممرضات في لبنان ينوون ترك عملهم بسبب الدوام و عدم التقدم المهني	Annahar				Arabic	2013-05-08	Syndicate of Hospitals		Study about nurses employement	Dr. Fadi Jardali	Pessimistic	yes	1	Reporting a study	2	yes not mentioned if peer reviewed	0	yes Dr. Jardali	1	AUB	1	no	0	1) A national cross-sectional study on nurses' intent to leave and job satisfaction in Lebanon: implications for policy and practice 2) Assessment of nurse retention challenges and strategies in Lebanese hospitals: the perspective of nursing directors 3) Nurses’ work environment and intent to leave in Lebanese hospitals: Implications for policy and practice 4) Migration of Lebanese nurses: A ques…	Some refernces were made from other sources. Few interpretations of the papers were wrong. Some statistics gave the wrong numbers that were given in the study. Some information were not very accuratly reported (hospital directors instead of nursing directors)	0	Lebanon	1	Neutral	1	no	0	7
	بدء حملة "منع التدخين" داخل المستشفيات و الغرامة للمخالفة 135 ألف ليرة	Al Anwar				Arabic	2013-05-09	Syndicate of Hospitals		Law 174	Haroun	Optimistic	Event, no evidence used	0		0		0		0		0		0			0		0		0		0	0
	ممثل وزير الصحة في احتفال يوم الممرضة: تطور السوق الصحي يفرض تعديل قانون المهنة	Al Anwar				Arabic	2013-05-09	Syndicate of Hospitals		Nurse day conference	Syndicate of nurses	Optimistic	yes	1	no source was given	0	no	1	no	0	no	0	no	0					1					3
Pascale Boutros	دخل المستشفى بكسر في الحوض و خرج في نعش!	Al Joumhouria				Arabic	2013-05-10	Syndicate of Hospitals		Nosocomial Infections	Dr.George Mrad, Dr.Michel Ashkar, Dr.Nabil Hakim, Dr.Soha Abdel Malak	Pessimistic	yes	1	Reporting what the stakeholders said, which includes statistical evidence that is not refered to any source	1	no	0	no	0	no	0	no	0					1					3
Salwa Baalbaki	ملف النازحين الصحي متشابك: "الصحة" لا تتلقى مساعدات و تتكفل بغسيل الكلى و المستشفى الحكومي يرسل الفواتير الى :الاغاثة غير المسؤولة عن الاستشفاء!	Annahar				Arabic	2013-05-10	Syndicate of Hospitals		Syrian Refugees Burden on the hospitals and their finances		Pessimistic	yes	1	Reporting evidence reported by the MOPH	1	no	0	no	0	MOPH	1	no	0					1					4
	موظفو "مستشفى الحريري" قد يقرّرون فك اعتصامهم اليوم عامل عدم الثقة يتحكّم بالعلاقة بينهم وبين إدارة المؤسسة	Annahar				Arabic	2013-06-01	Syndicate of Hospitals		hospital strike
	الاعتداء على حارسي مستشفى المنلا في طرابلس	Annahar				Arabic	June 1 2013	Syndicate of Hospitals		hospital attack
Salwa Baalbaki	بين إدارة مستشفى رفيق الحريري ووزارة الصحة: مش رمّانة قلوب مليانة! مصالح سياسية تؤخّر صرف الاعتمادات والفواتير... والموظفون "كبش محرقة"	Annahar				Arabic	June 22 2013	Syndicate of Hospitals
Salwa Baalbaki	موظفو مستشفى الحريري لن يفكّوا اعتصامهم ما دامت الثقة بالادارة مفقودة - "الصحة": 1200 موظف برواتب تناهز الملياري ليرة شهرياً و600 منهم لا يعملون	Annahar				Arabic		Syndicate of Hospitals		hospital strike
Niamh Fleming-Farrell	Promise to pay overdue salaries ends Beirut hospital strike	Daily star				English	June 22 2013	Syndicate of Hospitals		hospital strike		Pessimistic	Event, no evidence used
سلوى بعلبكي	موظفو "مستشفى الحريري" قد يقرّرون فك اعتصامهم اليوم عامل عدم الثقة يتحكّم بالعلاقة بينهم وبين إدارة المؤسسة	Annahar				Arabic	July 10 2013	Syndicate of Hospitals		hospital strike		Pessimistic	Event, no evidence used
	الخطأ الطبي: حقيقة وحلول	annahar				arabic	July 10 2013	Syndicate of Hospitals		medical errors		Pessimistic	yes	1	expert opinion	1
	Syrian child refugee admitted to Lebanon hospital, TB suspected	Daily star				English	August 3 2013	Syndicate of Hospitals		syrian refugees disease		neutral	Event, no evidence used
­	Risks high, but actual disease outbreaks among Syrian refugees low­	Daily star				English	2013-08-19	Syndicate of Hospitals		syrian refugees disease		Pessimistic	Event, no evidence used
Niamh Fleming-Farrell	Local hospitals unable to treat more Syrian refugees	Daily star				English	August 13 20123	Syndicate of Hospitals		Hospital syrian refugees		Pessimistic	Event, no evidence used
ميشال حلاق	قضية الطفل أمين رجبية أعادت الى الواجهة ملف استقبال المرضى في المستشفيات	annahar				arabic	august 14 2013	Syndicate of Hospitals		access to hospitals		Pessimistic	Event, no evidence used
	الطفل أمين رجبية تماثل للشفاء بعد علاجه في مستشفى الحريري	annahar				arabic	august 21 2013	Syndicate of Hospitals		access to hospitals		Pessimistic	Event, no evidence used
Shawki al Hajj	Syrian refugees in Bekaa: cases of poison without the availabity of care	Al Safir			424	Arabic	17/09/2013	MOPH		Food safety Syrian Refugees Food poison outbreak among syrian refugees in the bekaa area Absence of free health care Reduction of numbers of families that can benefit from help according to the UN Absence of supply of primary health care		Pessimistic	Event, no evidence used	0		0		0		0		0		0			0		0		0		0	0
	موجز	Al Safir			34	Arabic	17/09/2013	MOPH		Closure of pharmacies from from 12:00 pm till 1:00 pm, to protest against all armed attempts to rob pharmacies.		Pessimistic	Event, no evidence used	0		0		0		0		0		0			0		0		0		0	0
	26 منتجاً غذائياً فاسداً	Al Safir			152	Arabic	17/09/2013	MOPH		Food Safety Expired food products found in Basatin area in Aley Change of expiry dates by store owner Intervention of Internal Security Forces		Pessimistic	Event, no evidence used	0		0		0		0		0		0			0		0		0		0	0
	بهية الحريري تبحث تعميم الثقافة الصحية في مدارس "الشبكة"	Al Mustaqbal			148	Arabic	17/09/2013	MOPH		Health education in Saida schools and surrounding areas Awareness and Prevention act		Optimistic	Event, no evidence used	0		0		0		0		0		0			0		0		0		0	0
	ندوة عن "الطب الشخصي في علم الأورام"	Al Mustaqbal			226	Arabic	17/09/2013	MOPH		Increase in cost of cancer treatment can be reduced if genome studies are performed Importance of informed conscent of patients		Optimistic	event, no evidence used	0		0		0		0		0		0			0		0		0		0	0
	الجفاف المهبلي ليس أمراً محتماً على النساء البروفسورة نابي: علاجات جديدة فاعلة وامنة	Annahar				Arabic	17/09/2013	MOPH		Conference about vaginal dryness	Rossella Nappi	Neutral	Event, no evidence used	0		0		0		0		0		0			0		0		0		0	0
	مواد غذائية فاسدة بمخزن في البساتين وتوقيف مالكه	Al Mustaqbal			156	Arabic	17/09/2013	MOPH		Food Safety Expired food products found in Basatin area in Aley Change of expiry dates by store owner Intervention of Internal Security Forces		Pessimistic	Event, no evidence used	0		0		0		0		0		0			0		0		0		0	0
	مداهمة مستودع للأطعمة	Al Liwaa			123	Arabic	17/09/2013	MOPH		Food Safety Expired food products found in Basatin area in Aley Change of expiry dates by store owner Intervention of Internal Security Forces		Pessimistic	Event, no evidence used	0		0		0		0		0		0			0		0		0		0	0
	مشروع التغطية الصحية للمضمونين الذين توقفوا عن العمل ينتظر تشكيل الحكومة	Al Liwaa			913	Arabic	17/09/2013	MOPH		Health coverage No coverage of the people who retire Payement of 6% of the minmum wage each month by the retired people in order to cover them with the support from employers, employees and the government	Karaki	Optimistic	yes	1	Reporting evidence from an interview with Karaki	1	no	0	no	0	no	0	no	0				Lebanon	1					3
	نقابة الصيادلة القفال ساعة واحدة اليوم احتجاجا على الاستهدافات	Al Sharek				Arabic	17/09/2013	MOPH		Closure of pharmacies from from 12:00 pm till 1:00 pm, to protest against all armed attempts to rob pharmacies.		Pessimistic	Event, no evidence used	0		0		0		0		0		0			0		0		0		0	0
	دهم مخزن في بلدة البساتين يحتوي على مواد غذائيّة فاسدة وتوقيف مالكه	Al Watania				Arabic	17/09/2013	MOPH		Food Safety Expired food products found in Basatin area in Aley Change of expiry dates by store owner Intervention of Internal Security Forces		Pessimistic	Event, no evidence used	0		0		0		0		0		0			0		0		0		0	0
	ضبط مواد غذائية فاسدة في بلدة البساتين	Al Diyar			147	Arabic	17/09/2013	MOPH		Food Safety Expired food products found in Basatin area in Aley Change of expiry dates by store owner Intervention of Internal Security Forces		Pessimistic	Event, no evidence used	0		0		0		0		0		0			0		0		0		0	0
	مخزن مواد غذائية فاسدة في عاليه	Al Binaa				Arabic	17/09/2013	MOPH		Food Safety Expired food products found in Basatin area in Aley Change of expiry dates by store owner Intervention of Internal Security Forces		Pessimistic	Event, no evidence used	0		0		0		0		0		0			0		0		0		0	0
	موادغذائيةفاسدة	Al Akhbar			101	Arabic	17/09/2013	MOPH		Food Safety Expired food products found in Basatin area in Aley Change of expiry dates by store owner Intervention of Internal Security Forces		Pessimistic	Event, no evidence used	0		0		0		0		0		0			0		0		0		0	0
	اهمية العلاج الشخصي في علم الاورام	Al Joumhouria				Arabic	18/09/2013	MOPH		Importance of oncology and the facilitating of its diagnosis through genetical testing	Dr. Faddoul Khouri	Neutral	yes	1	Reporitng evidence from a speech done by Dr. Kouri, refering it to a study	1	ESMO 2012 conference	0	No	0	no	0	no	0	No			No	0					2
	حرب و عقوبات: كارثة ازمة دواء في سوريا	Al Safir				Arabic	18/09/2013	MOPH		Depletion of pharmaceutical stocks in Syria Buying Medication is very costly from Lebanon and other countries Production of Syrian generic drugs is still possible if provided with resources		Pessimistic	yes	1	Unknown source WHO report	1	No refernce/ gray WHO/ gray?	0	no	0	WHO	1	no	0				Syria	1					4
	صعوبات في استيراد المواد الأولية بسبب الحظر المفروض على التحويلات المصرفية أزمة الدواء في سوريا تنذر بـ"كارثة" و"منظمة الصحة" تحذّر	Al Mustaqbal				Arabic	18/09/2013	MOPH		Depletion of pharmaceutical stocks in Syria Buying Medication is very costly from Lebanon and other countries Production of Syrian generic drugs is still possible if provided with resources		Pessimistic	yes	1	?Quoting WHO representative in Syria Unknown source	1	WHO report No reference	0	no	0	WHO	1	no	0				Syria	1					4
	حسونة: طلبنا تعيين موعد مع شربل للبحث في امكانية حماية الصيادلة	Al Nashra				Arabic	18/09/2013	MOPH		Pharmacists seek protection	Rabih Hassouna	Pessimistic	Event, no evidence used	0		0		0		0		0		0			0		0		0		0	0
	حسونة ل"المستقبل: حماية الصيدليات اهم من حماية المصرف صيادلة لبنان صوت واحد: ضقنا ذرعا من امن مهزوز	Al Mustaqbal				Arabic	18/09/2013	MOPH		Pharmacists seek protection	Rabih Hassouna, President of syndicate of pharmacists	Pessimistic	Event, no evidence used	0		0		0		0		0		0			0		0		0		0	0
	القطاع الصيدلي لبى الدعوى الى الاقفال	Al Diyar				Arabic	18/09/2013	MOPH		Closing of pharmacies	Rabih Hassouna	Pessimistic	Event, no evidence used	0		0		0		0		0		0			0		0		0		0	0
	القطاع الصيدلي اقفل ساعة احتجاجا على استمرار الاعتداءات	Annahar				Arabic	18/09/2013	MOPH		Closing of pharmacies	Rabih Hassouna	Pessimistic	Event, no evidence used	0		0		0		0		0		0			0		0		0		0	0
	اعتصام امام نقابة صيادلة الشمال استنكار للتعدي على الصيدليات	Al Watania				Arabic	18/09/2013	MOPH		Closing of pharmacies		Pessimistic	yes	1	Reporting "تجمع الاصلاح النقابي للصيادلة"	1	refering to the declaration done by "تجمع الاصلاح النقابي للصيادلة" Gray literature	0	no	0	تجمع الاصلاح النقابي للصيادلة	1	no	0				Lebanon	1					4
	إقفال الصيدليات في البقاع إحتجاجاً على إستمرار التعديات	Al Watania				Arabic	18/09/2014	MOPH		Closing of pharmacies	Wissam Khatib	Pessimistic	Event, no evidence used	0		0		0		0		0		0			0		0		0		0	0
	اعتصام رمزي للصيادمة بطرابلس احتجاجا على تعرض بعضهم للاعتداءات	Al Nashra				Arabic	18/09/2013	MOPH		Closing of pharmacies in Tripoli		Pessimistic	Event, no evidence used	0		0		0		0		0		0			0		0		0		0	0
	حسونة: قرار اقفال الصيدليات لساعة احتجاجا على التعدي على بعض الصيادلة	Al Nashra				Arabic	18/09/2013	MOPH		Closing of pharmacies	Rabih Hassouna	Pessimistic	Event, no evidence used	0		0		0		0		0		0			0		0		0		0	0
	النشرة: اقفال عدد من صيدليات زحلة حتجاجا على استمرار التعديات عليها	Al Nashra				Arabic	18/09/2013	MOPH		Closing of pharmacies in Zahle		Pessimistic	Event, no evidence used	0		0		0		0		0		0			0		0		0		0	0
	القطاع الصيدلي لبى الدعوى الى الاقفال	Al Sharek				Arabic	18/09/2013	MOPH		Closing of pharmacies	Rabih Hassouna	Pessimistic	Event, no evidence used	0		0		0		0		0		0			0		0		0		0	0
	الصيادلة يعتصمون	Al Binaa				Arabic	18/09/2013	MOPH		Closing of pharmacies	Rabih Hassouna	Pessimistic	Event, no evidence used	0		0		0		0		0		0			0		0		0		0	0
	N/A	Al Liwaa				Arabic	18/09/2013	MOPH		Closing of pharmacies	Rabih Hassouna	Pessimistic	Event, no evidence used	0		0		0		0		0		0			0		0		0		0	0
Salwa Baalbaki	الصيادلة ممنوعين من اجراء حسومات على الادوية حتى لا نصور: لا تتوافق و مهنة الصيدلي	Annahar				arabic	19/09/2013	MOPH		Pharmacist should not do discounts to certain customers, it is against the law Lebanon has the highest pricing for drugs in the region	Ziad Nassour	Pessimistic	yes	1	1)Inetrview 2)Reffering to laws 3)Reporting (Report)	1	1)Interview with Ziad Nassour 2)The Lebanese law 3)Reporting مديرية الجمارك 4)Reporting BMI (gray litterature)	1	No	0	Business Monitor International	1	no	0	no			Lebanon	1					5
	مؤتمر اليوم الوطني للتعاضض الصحي باشر اعماله الداعوق: التقديمات الصحية ستكون شاملة لكل ما يمكن ان يحتاج اليه المريض	Al Watania				Arabic	19/09/2013	MOPH		Universal Health coverage	Daou, Caniere, Daouk, Hajj Hassan, Syndicate of physicians, Karaki, Haroun	Optimistic	yes	1	Reporting evidence form speeches done by stakeholeders, no source was given	1	no	1	no	0	no	0	no	0					1					4
	اليوم الوطني للتعاضض الصحي ":نصف اللبنانيين بلا تغطية اجتماعية"	Annahar	مدنيات			Arabic	19/09/2013	MOPH		Universal Health coverage	Daou, Caniere, Daouk, Hajj Hassan, Syndicate of physicians, Karaki, Haroun	Optimistic	yes	1	Reporting evidence form speeches done by stakeholeders, no source was given	1	no	1	no	0	no	0	no	0					1					4
	مؤتمر التعاضد الصحي: تقديمات شاملة لكل مريض	Al Mustaqbal	شؤون لبنانية	9		Arabic	19/09/2013	MOPH		Universal Health coverage	Daou, Caniere, Daouk, Hajj Hassan, Syndicate of physicians, Karaki, Haroun	Optimistic	yes	1	Reporting evidence form speeches done by stakeholeders, no source was given	1	no	1	no	0	no	0	no	0					1					4
	الداعوق: التقدمات الصحية ستكون شاملة لكل ما يمكن ان يحتاج له المريض	Al Nashra	الصفحة الرئيسية	1		Arabic	19/09/2013	MOPH		Universal Health coverage	Daouk	Optimistic	yes	1	Reporting evidence form speeches done by stakeholeders, no source was given	1	no	1	no	0	no	0	no	0					1					4
	الداعوق: التقدمات ستكون شاملة لكل ما يحتاجه المريض مؤتمر اليوم الوطني للتعاضد الصحي انعقد بمشاركة فرنسية	Al Anwar				Arabic	19/09/2013	MOPH		Universal Health coverage	Daou, Canillere, Daouk, Hajj Hassan, Syndicate of physicians, Karaki, Haroun	Optimistic	yes	1	Reporting evidence form speeches done by stakeholeders, no source was given	1	no	1	no	0	no	0	no	0					1					4
Rola Moawad	هورمون بديل امن يعالج مشكلات النمو عند الاولاد علاجات مستقبلية تلائم الخصوصية الجينية ودول تتحفظ	Annahar	مدنيات			Arabic	19/09/2013	MOPH		Growth Hormone Growth in children	Paul Chernakov	Optimistic	yes	1	Reporting evidence form speech, no source was given	1	no	0	no	0	no	0	no	0					1					3
	مؤسسة الوليد بن طلال تبنت تجهيز معهد التمريض لجمعية الحياة الخيرية	Annahar	مدنيات			Arabic	19/09/2013	MOPH		Nursing school	Leila Soleh Hamade	Optimistic	Event, no evidence used	0		0		0		0		0		0			0		0		0		0	0
	الصلح ترعى العشاء السنوي ل"الجمعية الخيرية الاجتماعية"	Al Diyar	محليات			Arabic	19/09/2013	MOPH		Nursing school	Leila Soleh Hamade	Optimistic	Event, no evidence used	0		0		0		0		0		0			0		0		0		0	0
	وفد من غرفة التجارة في سيدني يزور لبنان	Al Diyar	إقتصاد			Arabic	19/09/2013	MOPH		Australian unit opening at Tannourin Governmental Hospital		Optimistic	Event, no evidence used	0		0		0		0		0		0			0		0		0		0	0
	وفد من غرفة سيدني الى بيروت	Al Anwar				Arabic	19/09/2013	MOPH		Australian unit opening at Tannourin Governmental Hospital		Optimistic	Event, no evidence used	0		0		0		0		0		0			0		0		0		0	0
	N/A	Al Safir				Arabic	20/09/2013	MOPH		Statement by the minister of health to assign proper tasks to specific people at Hasbaya Hospital		Neutral	Event, no evidence used	0		0		0		0		0		0			0		0		0		0	0
	التقى وفد اتحاد صناديق التعاضد اللبناني و الفرنسي الداعوق: ثلث اللبنانيين ليس لهم اي تغطية صحّية	Al Diyar				Arabic	20/09/2013	MOPH		Universal Health coverage	Canillere, Daouk, Daou	Both	Event, no evidence used	0		0		0		0		0		0			0		0		0		0	0
	الداعوق يلتقي وفدي صناديق التعاضد اللبنانية و الفرنسية	Al Mustaqbal	شؤون لبنانية	7		Arabic	20/09/2013	MOPH		Universal Health coverage	Canillere, Daouk, Daou	Both	Event, no evidence used	0		0		0		0		0		0			0		0		0		0	0
	تطوير المركز اللبناني للعنلية الطلتيفية	Al Joumhouria	صحة وغذاء			Arabic	20/09/2013	MOPH		Palliative care		Optimistic	yes	1	No source for the definition of palliative care used	0	no	0	no	0	no	0	no	0					1					2
	العثمان الطبيبة الاولى تحمل لقب اختصاص العناية التلطفية في لبنان	Annahar				Arabic	20/09/2013	MOPH		Palliative care	Balsam association	Optimistic	yes	1	Reporting from a statement (بيان) made by Balsam association	1	mention that a statement was done by Balsam وفق بيان أصدره "بلسم" Gray literature	0	no	0	Balsam	1	no	0				Lebanon	1					4
	Multiple sclerosis on the rise in region	The Daily Star				English	20/09/2013	MOPH		Study Multiple Sclerosis rise in Lebanon and the region Stem cell treatment study	Bassem Yamout	Pessimistic	yes	1	Reporitng evidence from interview	1	reference made by quoting the interviewee cohort study? http://smlsrv.aub.edu.lb/data/8287/8287.pdf	1	the interviewee himself, Bassem Yamout	1	AUB	1	no	0	Clinical characteristics of multiple sclerosis in Lebanon	no (only part of the study is memtioned)	0	Lebanon and the region	1	Neutral	1	no	0	7
	حسن خليل عرض لوضع خطة شاملة لخدمات الطوارئ و حوادث الطرق	Al Diyar	إقتصاد محلي			Arabic	21/09/2013	MOPH		Need for new plans for the enhancement of the ER services and for traffic accidents	Ali Hassan Khalil	Optimistic	Event, no evidence used	0		0		0		0		0		0			0		0		0		0	0
	خدمة الطوارئ في المستشفيات: لجنتان لدرس الدخول و الخروج	Annahar	إقتصاد			Arabic	21/09/2013	MOPH		Need for new plans for the enhancement of the ER services	Ali Hassan Khalil	Optimistic	Event, no evidence used	0		0		0		0		0		0			0		0		0		0	0
	الصحة: لجنتان لدرس الدخول و الخروج من المستشفى	Al Liwaa				Arabic	21/09/2013	MOPH		Need for new plans for the enhancement of the ER services	Ali Hassan Khalil	Optimistic	Event, no evidence used	0		0		0		0		0		0			0		0		0		0	0
	خليل شدد على الحاجة الى خطة شاملة في وزارة الصحة مع روزنامة تطبيقية	Al Nashra	الصفحة الرئيسية			Arabic	21/09/2013	MOPH		Need for new plans for the enhancement of the ER services	Ali Hassan Khalil	Optimistic	Event, no evidence used	0		0		0		0		0		0			0		0		0		0	0
	خليل ترأس اجتماع لجنة وضع خطة لخدمات الطوارئ	Al Anwar				Arabic	21/09/2013	MOPH		Need for new plans for the enhancement of the ER services	Ali Hassan Khalil	Optimistic	Event, no evidence used	0		0		0		0		0		0			0		0		0		0	0
	مستشفى تنورين انجاز جديد... والتدشين غدا	Al Mustaqbal	شؤون لبنانية	6		Arabic	21/09/2013	MOPH		Opening of Australian devision in Tannourin Hospital		Optimistic	Event, no evidence used	0		0		0		0		0		0			0		0		0		0	0
Samer Wehbi	مؤتمر علمي طبي حول الجهاز الهضمي في النبطية	Al Liwaa	مدنيات			Arabic	21/09/2013	MOPH		Conference about gastrointestinal tract		Neutral	Event, no evidence used	0		0		0		0		0		0			0		0		0		0	0
	نشطات لمؤسسة مخزومي ووفد من مفوضية الامم المتحدة اللاجئين زار مكتبهم لاعداد فيلم وثائقي عن اوضاع النازحين السوريين	Al Watania				Arabic	21/09/2013	MOPH		Collaboration with Syrian refugees	Makhzoumi foundation	Optimistic	Event, no evidence used	0		0		0		0		0		0			0		0		0		0	0
Suzan Berbari	صحتك في خطر...دكاكين من المياه تحمل معها امراض عدة؟!	Al Diyar	بيئة			Arabic	21/09/2013	MOPH		Unsafe water bottles sold at shops		Pessimistic	yes	1	1) Reporting evidence from various sources 2) Interview	1	1)World Bank 2)Ministry of Health 3)Interview with May Jurdi مرسوم اشتراعي4) 5)Unknown references 6)WHO	0	no	0	no	0	no	0				Lebanon	1					3
	مؤتمر لقطع الدواء في لبنان	Al Mada				Arabic	23/09/2013	MOPH		Conference for the enhancement of the medical drugs sector	MOH	Optimistic	Event, no evidence used	0		0		0		0		0		0			0		0		0		0	0
	افتتاح قسم تمييل القلب في مستشفى تنورين برعاية وزير الصحة حرب: للكف عن صراعات الفئوية والطائفية و التطلع الى مصلحة لبنان و اللبنانيين	Al Watania				Arabic	23/09/2013	MOPH		Opening a new wing in Tannourin Governmental Hospital		Optimistic	Event, no evidence used	0		0		0		0		0		0			0		0		0		0	0
	طالب و طالبة خرجتهم اللبنانية الدولة مراد: 2600 حققنا نجاحا بنسنة 100% في الكولوكيوم	Annahar	تربية وشباب	7		Arabic	23/09/2013	MOPH		LIU graduates 2600 students 100% passed the colloquium	Mourad	Optimistic	Event, no evidence used	0		0		0		0		0		0			0		0		0		0	0
	الوسواس القهري عوارضه...اسبابه...و كيفية العلاج؟ 25% من الاطفال المصابين لهم اباء و امهات مصابون بنفس المرض	Al Liwaa	تحقيقات			Arabic	23/09/2013	MOPH		OCD	Dr. Ahmad Ayash	Neutral	yes	1	Reproting evidence froman interview, no source was given	1	no	0	no	0	no	0	no	0	no				1					3
	دورة تدريبية في التوعية على المخدرات	Al Anwar			134	Arabic	23/09/2013	MOPH		Lecture to aware about drug abuse in the North		Optimistic	Event, no evidence used	0		0		0		0		0		0			0		0		0		0	0
	مستشفى تبنين الحكومي كان متعثراً فأعادت تأهيله الحكومة البلجيكية حماده: نتكفّل بمساعدة اللاجئين السوريين لكن الامر سيشكل عبئاً علينا	Annahar			550	Arabic	23/09/2013	MOPH		Rehabillitation of Tebnin hospital		Optimistic	Event, no evidence used	0		0		0		0		0		0			0		0		0		0	0
	افتتاح "جناح أستراليا وقسم تمييل القلب" في مستشفى تنورين الحكومي حرب: نطالب بحكومة الأمن والحرية وأن يتنازلوا عن الشروط التعجيزية	Al Mustaqbal			1184	Arabic	23/09/2013	MOPH		Opening a new wing in Tannourin Governmental Hospital		Optimistic	Event, no evidence used	0		0		0		0		0		0			0		0		0		0	0
	ندوة عن المخدرات في صيدا: 25 ألف مدمن من الشباب	Al Anwar			604	Arabic	24/09/2013	MOPH		Drug addiction MOH 25,000 drug addicts in Lebanon Number of treated addicts is on the rise but still very low in comparison with the number of addicts Creation of rehabillitation centers by the government (law 673) Drug addiction and dealing has social, economical, health and psychological adverse effects	غرفة التجارة والصناعة والزراعة في صيدا والجنوب جمعية جاد	Pessimistic	yes	1	Reporting from a speech done by Mohamad Saleh that quoted evidence about numbers proclaimed by the MOH and the UN	1	MOH, UN Gray litterature	1	NO	0	no	0	no	0				Lebanon	1					4
Layal Timani	معجزة.. من سرير الموت الى الحياة	Al Diyar			1019	Arabic	24/09/2013	MOPH		Organ donation Laws reagarding organ donation	Ministry of Health	Optimistic	yes	1	Historical events laws	0	no	0	no	0	no	0	no	0				Lebanon	1					2
Rola Moawad	العناية بمصاب الالزهايمر اهم عنصر في العلاج لا دواء شافيا والذاكرة العاطفية آخر ما يخسره المريض	Annahar			881	Arabic	24/09/2013	MOPH		Awarness and prevention of alzheimer controversy of the possibility of detecting alzheimer at early stages		Optimistic	Event, no evidence used	0		0		0		0		0		0			0		0		0		0	0
	تعميم للصحة: لعدم استيفاء اي فروقات من اي معوق يحمل بطاقة اعاقة و يعالج على نفقتها	Al Watania	متفرقات			Arabic	24/09/2013	MOPH		Statement by the ministry of health Disbaled people's right regarding equal treatment and payements from different hospitals when being insured at the expense of the MOH	Ministry of Health	Optimistic	yes	1	reporting a declaration from the MOH	1	no	0	no	0	MOPH	1	no	0				Lebanon	1					4
	وزارة الصحة: لعدم استيفاء اي فروقات من اي معوق يحمل بطاقة اعاقة	Al Nashra	الصفحة الرئيسية			Arabic	24/09/2013	MOPH		Statement by the ministry of health Disbaled people's right regarding equal treatment and payements from different hospitals when being insured at the expense of the MOH	Ministry of Health	Optimistic	yes	1	reporting a declaration from the MOH	1	no	0	no	0	MOPH	1	no	0				Lebanon	1					4
	الصحة تعمم بعدم تحميل المعوقين اي نفقات استشفائية	Al Anwar				Arabic	24/09/2013	MOPH		Statement by the ministry of health Disbaled people's right regarding equal treatment and payements from different hospitals when being insured at the expense of the MOH	Ministry of Health	Optimistic	yes	1	reporting a declaration from the MOH	1	no	0	no	0	MOPH	1	no	0				Lebanon	1					4
	لا استفادات لفروقات من المعوقين حملة بطاقة الاعاقة	Al Binaa				Arabic	24/09/2013	MOPH		Statement by the ministry of health Disbaled people's right regarding equal treatment and payements from different hospitals when being insured at the expense of the MOH	Ministry of Health	Optimistic	yes	1	reporting a declaration from the MOH	1	no	0	no	0	MOPH	1	no	0				Lebanon	1					4
	"الصحة" تمنع استيفاء أي فروقات من أي معوق يعالج على نفقتها	Al Mustaqbal			123	Arabic	24/09/2013	MOPH		Disbaled people's right regarding equal treatment and payements from different hospitals when being insured at the expense of the MOH	Ministry of Health	Optimistic	yes	1	reporting a declaration from the MOH	1	no	0	no	0	MOPH	1	no	0				Lebanon	1					4
	التقرير المرحلي لوزارة الصحة بشأن النازحين السوريين: 10896 حالة حمل من بين 41237 شخصا	Al Mada	Lebanon			Arabic	25/09/2013	MOPH		114 refugee camps were visited for medical check ups and were provided primary health care: vaccinations, lice treatment	دائرة الرعاية الصحية الأولية والبرنامج الوطني للتحصين التابعين لوزارة الصحة العامة، «اليونيسف» Beyond	Optimistic	yes	1	MOH report and statistics	1	MOH UNICEF BEYOND Gray litterature	0	no	0	MOPH	1	no	0				Lebanon	1					4
	وزارة الصحة اصدرت التقرير المرحلي عن النازحين السوريين لتموز و اب	Al Watania	متفرقات			Arabic	25/09/2013	MOPH		114 refugee camps were visited for medical check ups and were provided primary health care: vaccinations, lice treatment	دائرة الرعاية الصحية الأولية والبرنامج الوطني للتحصين التابعين لوزارة الصحة العامة، «اليونيسف» Beyond	Optimistic	yes	1	MOH report and statistics	1	MOH UNICEF BEYOND Gray litterature	0	no	0	MOPH	1	no	0				Lebanon	1					4
	وزارة الصحة تصدر التقرير المرحلي المتعلق بالنازحين السوريين	Al Nashra	الصفحة الرئيسية			Arabic	25/09/2013	MOPH		114 refugee camps were visited for medical check ups and were provided primary health care: vaccinations, lice treatment	دائرة الرعاية الصحية الأولية والبرنامج الوطني للتحصين التابعين لوزارة الصحة العامة، «اليونيسف» Beyond	Optimistic	yes	1	MOH report and statistics	1	MOH UNICEF BEYOND Gray litterature	0	no	0	MOPH	1	no	0				Lebanon	1					4
	وزارة الصحة تنشر التقرير المرحلي المتعلق بالنازحين السوريين في لبنان	Al Liwaa	كل لبنان			Arabic	25/09/2013	MOPH		114 refugee camps were visited for medical check ups and were provided primary health care: vaccinations, lice treatment	دائرة الرعاية الصحية الأولية والبرنامج الوطني للتحصين التابعين لوزارة الصحة العامة، «اليونيسف» Beyond	Optimistic	yes	1	MOH report and statistics	1	MOH UNICEF BEYOND Gray litterature	0	no	0	MOPH	1	no	0				Lebanon	1					4
	الشهدات الصحية المدرسية لاطباء الاطفال	Annahar				Arabic	25/09/2013	MOPH		Schools medical records		Neutral	Event, no evidence used	0		0		0		0		0		0			0		0		0		0	0
	المطران عودة افتتاح الطابق السابع من مستشفى القديس جاورجيوس الجامعي	Annahar				Arabic	25/09/2013	MOPH		Opening of 7th floor in St George Hospital		Optimistic	Event, no evidence used	0		0		0		0		0		0			0		0		0		0	0
	مؤتمر مهنة الصيدلة 19 تشرين 1	Al Liwaa				Arabic	25/09/2013	MOPH		Launching of pharamceutical conference		Optimistic	Event, no evidence used	0		0		0		0		0		0			0		0		0		0	0
	جيل جديد من العلاجات الطبية	Al Balad	صدى البلد			Arabic	25/09/2013	MOPH		Release of a study on treatment of autoimmune diseases.	رئيس قسم أمراض الروماتيزم في الجامعة اللبنانية جورج صليبا.	Optimistic	yes	1	Quotes from the study done	1	yes, George Saliba research not mentioned if it's gray or peer-reviewed couldn't find the study	0	George Saliba	1	Lebanese University	1	no	0	no			Lebanon	1					5
	اكثر من اربعين مدرسة استفادت من هدية بداية العام الدراسي... والتلامذة سعبرون عن فرحهم "نور للرعاية الصحية و الاجتماعية" توزع قرطاسية و لوازم طبية جنوبا	Al Binaa	اخر اخبار			Arabic	25/09/2013	MOPH		Distribution of supplies for schools in the south	نور للرعاية الصحية و الاجتماعية	Optimistic	Event, no evidence used	0		0		0		0		0		0			0		0		0		0	0
Bassam al Kantar	الصفدي لشركات التبغ: "بامركم"	Al Akhbar				Arabic	25/09/2013	MOPH		Delay of application of law 174 to label cigarette packages with warning signs		Pessimistic	yes	1	بيان مرسوم By the MOH	1	no	0	no	0	MOPH	1	no	0					1					4
Madona Semaan	تقليص التقدمات للنازحين	Al Safir				Arabic	25/09/2013	MOPH		Reduction of the coverage of health expenses of syrian refugees	Ninette Kylie, Anna-Maria Lorini, Lynn Miller	Pessimistic	yes	1	Reporting evidence from speech, no source was given	1	no	0	no	0	no	0	no	0					1					3
	سفينة محملة بالقمح الاميركي للنازحين وصلت الى مرفأ بيروت	Al Anwar			386	Arabic	25/09/2013	MOPH		Food Safety Syrian refugees USA sends wheat to feed 3.5 million Syrian refugees for a month	برنامج الأغذية العالمي	Pessimistic	yes	1	report	1	no	0	no	0	referencing to the declarations done by World food program	1	no	0				Lebanon	1					4
	عوده يفتتح الطابق السابع من مستشفى القديس جاورجيوس	Al Anwar			90	Arabic	25/09/2013	MOPH		Opening of the 7th floor at St George Hospital		Optimistic	Event, no evidence used	0		0		0		0		0		0			0		0		0		0	0
	كشف ان السجون اكثر من مكتظة ولم يعد من مكان فيها قرطباوي: تفشي المخدرات خطير جدا ووصل الى المدارس بعد الجامعات	Al Anwar			1177	Arabic	25/09/2013	MOPH		Drug addiction Overcrowding of the jails Spread of drugs in Lebanon Drugs in schools Sending addicts to rehab instead of jails to get treated	Qortbawi	Pessimistic	yes	1	reporting from a speech done by Qortbawi citing statistics	1	no	0	no	0	no	0	no	0				Lebanon	1					3
	«الصحّة «أصدرت التقرير المرحلي عن النازحين السوريين لتموز وآب	Al Diyar			208	Arabic	25/09/2013	MOPH		114 refugee camps were visited for medical check ups and were provided primary health care: vaccinations, lice treatment	دائرة الرعاية الصحية الأولية والبرنامج الوطني للتحصين التابعين لوزارة الصحة العامة، «اليونيسف» Beyond	Optimistic	yes	1	MOH Report	1	no	0	no	0	MOPH, UNICEF, BEYOND	1	no	0				Lebanon	1					4
	"آفة المخدرات" .. ندوة لـ"غرفة صيدا" و"جاد"	Al Mustaqbal			432	Arabic	25/09/2013	MOPH		25,000 drug addicts in Lebanon Number of treated addicts is on the rise but still very low in comparison with the number of addicts Creation of rehabillitation centers by the government (law 673) Drug addiction and dealing has social, economical, health and psychological adverse effects	غرفة التجارة والصناعة والزراعة في صيدا والجنوب جمعية جاد	Pessimistic	yes	1	Reporting from a speech done by Mohamad Saleh that quoted evidence about numbers proclaimed by the MOH and the UN	1	MOH, UN Gray litterature	1	No	0	no	0	no	0				Lebanon	1					4
	اليوم العالمي لـ"الزهايمر".. توعية لإعادة الأمل	Al Mustaqbal			137	Arabic	25/09/2013	MOPH		Campaign about alzheimer	جمعية الألزهايمر لبنان	Optimistic	Event, no evidence used	0		0		0		0		0		0			0		0		0		0	0
	طباوي أعلن إحالة 4 قضاة على المجلس التأديبي والتشدد في ملاحقة تجار المخدرات	Annahar			505	Arabic	25/09/2013	MOPH		Overcrowding of the jails Spread of drugs in Lebanon Drugs in schools Sending addicts to rehab instead of jails to get treated	Qortbawi	Pessimistic	yes	1	reporting from a speech done by Qortbawi citing statistics	1	no	0	no	0	no	0	no	0					1					3
Hussein Saad	ازدياد تعاطي المخدرات في المخيمات: خلاف بين «نبع» واللجان الشعبية	Al safir			441	Arabic	25/09/2013	MOPH		Study regarding drug abuse in Palestinian refugee camps	جمعية عمل تنموي بلا حدود - نبع	Pessimistic	yes	1	Report of the study	1	Reference is available, gray review	0	no	0	جمعية عمل تنموي بلا حدود	1	no	0				Lebanese Palestenian Camps	1	Negative				4
	Wheat for Syria to be milled in Lebanon	The Daily Star			171	English	25/09/2013	MOPH		Wheat will be milled in Lebanon into flour then sent to Syria	World Food Program Muhanad Hadi, WFP’s emergency coordinator for the Syria crisis	Optimistic	yes	1	Reporting	1	referring to the World Food Program	0	No	0	World food program	1	no	0				Lebanon and Syria	1					4
	ورش عمل لوزارة الصحة واتحادات حول تطبيق القانون 174	Al Watania	متفرقات			Arabic	26/09/2013	MOPH		Smoking Law Workshop held by "البرنامج الوطني للحد من التدخين " at the MOH to promote law 174 so that it can be applied by all the municipalities and local communities	MOH Ministry of interior affairs Municipalities	Optimistic	Event, no evidence used	0		0		0		0		0		0			0		0		0		0	0
	سلسلة ورش عمل لتطبيق القانون 174	Annahar	موجز			Arabic	26/09/2013	MOPH		Smoking Law Workshop held by "البرنامج الوطني للحد من التدخين " at the MOH to promote law 174 so that it can be applied by all the municipalities and local communities	MOH Ministry of interior affairs Municipalities	Optimistic	Event, no evidence used	0		0		0		0		0		0			0		0		0		0	0
	وزارة الصحة أطلقت سلسلة ورش عمل بالتعاون مع اتحاد بلديات شرق بعلبك	Al Nashra	الصفحة الرئيسية			Arabic	26/09/2013	MOPH		Smoking Law Workshop held by "البرنامج الوطني للحد من التدخين " at the MOH to promote law 174 so that it can be applied by all the municipalities and local communities	MOH Ministry of interior affairs Municipalities	Optimistic	Event, no evidence used	0		0		0		0		0		0			0		0		0		0	0
	ورش عمل حول تطبيق "القانون 174	Al Binaa				Arabic	26/09/2013	MOPH		Smoking Law Workshop held by "البرنامج الوطني للحد من التدخين " at the MOH to promote law 174 so that it can be applied by all the municipalities and local communities	MOH Ministry of interior affairs Municipalities	Optimistic	Event, no evidence used	0		0		0		0		0		0			0		0		0		0	0
	"الصحة": 3076 حالة جرب بين النازحين	Al Safir			208	Arabic	25/09/2013	MOPH		114 refugee camps were visited for medical check ups and were provided primary health care: vaccinations, lice treatment	دائرة الرعاية الصحية الأولية والبرنامج الوطني للتحصين التابعين لوزارة الصحة العامة، «اليونيسف» Beyond	Optimistic	yes	1	MOH Report	1	no	0	no	0	MOPH, UNICEF, BEYOND	1	no	0				Lebanon	1					4
	لجنة الصحة صدقت مشروع تنظيم مهنة النفساني معدلا	Al Watania	سياسة			Arabic	26/09/2013	MOPH		Psychology Laws for mentally challenged people	Minister Atef Majdalani	Optimistic	Event, no evidence used	0		0		0		0		0		0			0		0		0		0	0
Hanane Hamdan	أطباء برسم بيع شرف المهنة... والاجهزة الامنية غائبة !	Al Diyar				Arabic	26/09/2013	MOPH		Corruption of physician Pharmaceutical companies		Pessimistic	Opinion	0		0		0		0		0		0			0		0		0		0	0
	المال ترجئ اضافة بندين الى الTVA و الصحة و الادارة تصدقان قوانين	Al Binaa				Arabic	26/09/2013	MOPH		Psychology Laws for mentally challenged people		Optimistic	Event, no evidence used	0		0		0		0		0		0			0		0		0		0	0
	نقابة أصحاب المستشفيات حذّرمن عدم توفير الاموال للطبابة العسكرية و التعاونية	Annahar	اقتصاد			Arabic	26/09/2013	MOPH		Syndicate of hospitals	President of the syndicate Sleiman Haroun	Pessimistic	Event, no evidence used	0		0		0		0		0		0			0		0		0		0	0
	نقابة المستشفيات تهدد	Al Akhbar	متفرقات			Arabic	26/09/2013	MOPH		Syndicate of hospitals Security Forces Insurances	مجلس نقابة المستشفيات	Pessimistic	Event, no evidence used	0		0		0		0		0		0			0		0		0		0	0
	الطبابة تطالب بمستحقاتها بالنسبة للطبابة العسكرية و تعاونية الموظفين	Al Diyar				Arabic	26/09/2013	MOPH		Syndicate of hospitals Security Forces Insurances	مجلس نقابة المستشفيات	Pessimistic	Event, no evidence used	0		0		0		0		0		0			0		0		0		0	0
	نقابة المستشفيات تحذر من تأخير الهيأت الضمانة في تسديد مستحقاتها	Kalam Akhbar	اللواء الإقتصادي			Arabic	26/09/2013	MOPH		Syndicate of hospitals Security Forces Insurances	Syndicate of hospitals Security Forces Insurances	Pessimistic	Event, no evidence used	0		0		0		0		0		0			0		0		0		0	0
	نقابة المستشفيات تحذر من تأخير الهيأت الضمانة في سداد مستحقاتها	Al Sharek				Arabic	26/09/2013	MOPH		Syndicate of hospitals Security Forces Insurances	Syndicate of hospitals Security Forces Insurances	Pessimistic	Event, no evidence used	0		0		0		0		0		0			0		0		0		0	0
	المستشفيات: قدرتنا على طبابة العسكر و الموظفين تنضب	Al Joumhouria	اقتصاد وأعمال			Arabic	26/09/2013	MOPH		Syndicate of hospitals Security Forces Insurances	Syndicate of hospitals Security Forces Insurances	Pessimistic	Event, no evidence used	0		0		0		0		0		0			0		0		0		0	0
Malak Makki	التضليل الصحيّ... شخصيّة تلفزيونيّة	Al Safir	صوت و صورة			Arabic	26/09/2013	MOPH		Cancer cure	Dr. Nabil Habib	Optimistic	yes	1	Reproting evidence from Kalam al Nas TV program	0	no	0	no	0	no	0	no	0					1					2
	دراسة في العلاج البيولوجي وأمراض المناعة	Al Mustaqbal	شؤون لبنانية		167	Arabic	26/09/2013	MOPH		Release of a study on treatment of autoimmune diseases.	رئيس قسم أمراض الروماتيزم في الجامعة اللبنانية جورج صليبا.	Optimistic	yes	1	Quotes from the study done	1	yes, George Saliba research not mentioned if it's gray or peer-reviewed couldn't find the study	0	George Saliba	1	Lebanese University	1	no	0	no			Lebanon	1					5
	دراسة في العلاج البيولوجي وأمراض المناعة	Al Mustaqbal			114	Arabic	26/09/2013	MOPH		Smoking Law Workshop held by "البرنامج الوطني للحد من التدخين " at the MOH to promote law 174 so that it can be applied by all the municipalities and local communities	MOH Ministry of interior affairs Municipalities	Optimistic	Event, no evidence used	0		0		0		0		0		0			0		0		0		0	0
	ورش لتطبيق قانون منع التدخين	Annahar			38	Arabic	26/09/2013	MOPH		Campaign held by the MOH for early diagnosis of breast cancer	MOH	Optimistic	Event, no evidence used	0		0		0		0		0		0			0		0		0		0	0
	وزارة الصحة تطلق حملة "شيلي الهم عن صدرك	Al Safir			416	Arabic	26/09/2013	MOPH		Syrian Refugees Updates, reports and numbers on the health status of the Syrian refugees and the help they are getting	Ministry of Health, UNICEF, Beyond	Both	yes	1	Reporting evidence from MOH report	1	no	1	no	0	MOPH	1	no	0					1					5
	"الصحة": 3076 حالة جرب بين النازحين	Al Balad			53	Arabic	26/09/2013	MOPH		Release of a study on treatment of autoimmune diseases.	الدكتور جورج صليبا.	Optimistic	Event, no evidence used	0		0		0		0		0		0			0		0		0		0	0
	موجز مدنيات	Al Kalima			549	Arabic	26/09/2013	MOPH		Critique of the MOH Unfairness Ministry can't afford to provide expensive cancer treatments to the people		Pessimistic	Event, no evidence used	0		0		0		0		0		0			0		0		0		0	0
	وزارة الصحة تطلق حملة "شيلي الهم عن صدرك	Annahar	لبنان			Arabic	27/09/2013	MOPH		Awarnes campaign Breast cancer	MOH	Neutral	Event, no evidence used	0		0		0		0		0		0			0		0		0		0	0
	وزارة الصحة تطلق حملة شيلي الهم عن صدرك في 5 ت 1	Al Watania	متفرقات			Arabic	27/09/2013	MOPH		Awarnes campaign Breast cancer	MOH	Neutral	Event, no evidence used	0		0		0		0		0		0			0		0		0		0	0
	وزارة الصحة تطلق حملة "شيلي الهم عن صدرك	Al Akhbar	متفرقات			Arabic	27/09/2013	MOPH		Awarnes campaign Breast cancer	MOH	Neutral	Event, no evidence used	0		0		0		0		0		0			0		0		0		0	0
	تأجيل التحذيرات الصحيّة للدخان	Al Akhbar	متفرقات			Arabic	27/09/2013	MOPH		Refusal of postponing the labeling of cigarette packages with warning signs	جمعية حياة حرة بلا تدخين مجموعة البحث للحدّ من التدخين في الجامعة الأميركية الحملة المدنية لمراقبة تطبيق القانون 174	Pessimistic	yes	1	بيان	0	no	0	no	0	no	0	no	0					1					2
	معلوف تسلّم رئاية اتحاد نقابة الاسنان العرب	Annahar	مدنيات			Arabic	27/09/2013	MOPH		Syndicate of dentists launches its 23rd conference.	Dr. Ziad Njeim	Optimistic	Event, no evidence used	0		0		0		0		0		0			0		0		0		0	0
	افتتاح المؤتمر السنوي لنقابة أطباء الأسنان	Al Binaa	اخر اخبار			Arabic	27/09/2013	MOPH		Syndicate of dentists launches its 23rd conference.	Dr. Ziad Njeim, Dr. Nabih Nader, Mohammad Salem Bin Hofayz, Malouf	Optimistic	Event, no evidence used	0		0		0		0		0		0			0		0		0		0	0
	افتتاح المؤتمر السنوي لنقابة أطباء الأسنان	Al Balad	باختصار			Arabic	27/09/2013	MOPH		Syndicate of dentists launches its 23rd conference.	Dr. Ziad Njeim	Optimistic	Event, no evidence used	0		0		0		0		0		0			0		0		0		0	0
	"حياة حرة بلا تدخين " و "الحملة المدنية" و الاميركية تطالب بالتزام القانون 174 و تدوين التحذيرات الصحية	Annahar	مدنيات			Arabic	27/09/2013	MOPH		Refusal of postponing the labeling of cigarette packages with warning signs	جمعية حياة حرة بلا تدخين مجموعة البحث للحدّ من التدخين في الجامعة الأميركية الحملة المدنية لمراقبة تطبيق القانون 174	Pessimistic	yes	1	law بيان	0	no	0	no	0	no	0	no	0					1					2
	ندوة عن "الربو"	Al Binaa				Arabic	27/09/2013	MOPH		Symposium on asthma Koream donation to the Red Cross	اللجنة النسائية في «حركة الأمة»	Optimistic	Event, no evidence used	0		0		0		0		0		0			0		0		0		0	0
Rola Moawad	امراض الدم و نقلها و معايير التبرع يطرحها اختصاصيون اطلاق دليل الممراسات الجيدة لحفظ السلامة	Annahar	مدنيات			Arabic	27/09/2013	MOPH		Conference on blood donation	الجمعية اللبنانية لامراض الدم ونقله	Neutral	Event, no evidence used	0		0		0		0		0		0			0		0		0		0	0
	"أدوية السرطان وفقدانها" ...هذه هي الحقيقة الكاملة	Al Anwar	محليات لبنان		545	Arabic	27/09/2013	MOPH		Cancer cure provision		Pessimistic	Opinion	0		0		0		0		0		0			0		0		0		0	0
	افتتاح المؤتمر السنوي لنقابة أطباء الأسنان ولبنان يتسلم رئاسة الاتحاد العربي	Al Anwar	تحقيقات		89	Arabic	27/09/2013	MOPH		Syndicate of dentists launches its 23rd conference.	Dr. Ziad Njeim	Optimistic	Event, no evidence used	0		0		0		0		0		0			0		0		0		0	0
	أدوية من الوحدة الكورية الى الصليب الأحمر فرع صور	Al Diyar	محليات		464	Arabic	27/09/2013	MOPH		Korean UNICEF gives away donations to the Lebanese Red Cross-Sour devision for an amount of 90,000 USD	Korean UNICEF Red Cross	Optimistic	Event, no evidence used	0		0		0		0		0		0			0		0		0		0	0
	بيان جديد للحملة الوطنية لرفع سن الحضانة عند الطائفة الشيعية	al diyar				Arabic	27/09/2013	MOPH		Increasing the minimal baring age for woman of the chiit sect		Optimistic	yes	1	Reporting evidence from an article	1	Article published in "protecting lebanese women" Gray lit	0	Zeina Ibrahim	1	no	0	no	0	no			Lebanon	1					4
	أدوية من الكتيبة الكوريّة للصليب الأحمر	Al Mustaqbal	شؤون لبنانية	8	305	Arabic	27/09/2013	MOPH		Korean UNICEF gives away donations to the Lebanese Red Cross-Sour devision for an amount of 90,000 USD		Optimistic	Event, no evidence used	0		0		0		0		0		0			0		0		0		0	0
	نقابة أطباء الأسنان تفتتح مؤتمرها الـ23	Al Mustaqbal	شؤون لبنانية	9	95	Arabic	27/09/2013	MOPH		Syndicate of dentists launches its 23rd conference.	Dr. Ziad Njeim	Optimistic	Event, no evidence used	0		0		0		0		0		0			0		0		0		0	0
	مستشفى القديس جاورجيوس الجامعي يفتتح الطابق الـ 7 ويكرّم بخعازي	Al Safir	محليات		191	Arabic	27/09/2013	MOPH		opening of st george hospital's 7th floor		Optimistic	Event, no evidence used	0		0		0		0		0		0			0		0		0		0	0
	رفض تأجيل تدوين التحذيرات على «التبغ»	Al Safir				Arabic	28/09/2014	MOPH		Refusal of postponing the labeling of cigarette packages with warning signs which was assigned by the Ministry of finance for another 6 months	safadi جمعية حياة حرة بلا تدخين مجموعة البحث للحدّ من التدخين في الجامعة الأميركية الحملة المدنية لمراقبة تطبيق القانون 174	Pessimistic	yes	1	بيان	0	no	0	no	0	no	0	yes	1	«الفضيحة وسط صمت وزارة الصحة العامة».			Lebanon	1					3
	قتلته تفاحة و بؤس الاستشفاء	Annahar				Arabic	28/09/2014	MOPH		Hospital admission		Pessimistic	Event, no evidence used	0		0		0		0		0		0			0		0		0		0	0
Suzan Berbari	العلاج البيولوجي و امراض المناعة الذاتية	Al Diyar				Arabic	28/09/2014	MOPH		Release of a study on treatment of autoimmune diseases.	Dr. George Saliba	Optimistic	Event, no evidence used	0		0		0		0		0		0			0		0		0		0	0
Suzan Berbari	تنبيه و تحذير...اذا لم تلتزم بشروطه يؤدي الى دنيا الاخرة	Al Diyar	اخبار		175	Arabic	30/09/2013	MOPH		Blood Donation New measures to take, to insure health of the donor		Optimistic	yes	1	no source given	0	no	0	no	0	no	0	no	0					1					2
Layal Timani	مأساة جديدة على ابواب المستشفيات... و الضحية طفل	Al Diyar	محليات			Arabic	30/09/2013	MOPH		Death of a child due to hospitals neglection		Pessimistic	Event, no evidence used	0		0		0		0		0		0			0		0		0		0	0
	"قطاع المرأة"- الجومة يشجع على الكشف المبكر عن سرطان الثدي	Al Mustaqbal	شؤون لبنانية	10		Arabic	30/09/2013	MOPH		symposium on breast cancer awarness	قطاع المرأة في تيار المستقبل	Neutral	Event, no evidence used	0		0		0		0		0		0			0		0		0		0	0
	مؤتمر علمي حول سرطان القولون في مستشفى نبيه بري الجامعي وزني: حريصون على سد الثغرات و تلبية الاحتياجات على مستوى النبطية و الجنوب	Al Watania				Arabic	30/09/2013	MOPH		conference about colon cancer Improvements to be done at Nabih Berri University Hospital		Optimistic	Event, no evidence used	0		0		0		0		0		0			0		0		0		0	0
Samer Hasbini	خطف صيدلي بقاعا بعد محاولة أولى فاشلة	Al Safir				Arabic	30/09/2013	MOPH		Kidnapping of a pharmacist		Pessimistic	Event, no evidence used	0		0		0		0		0		0			0		0		0		0	0
Daniel Khayat	صيدلي يؤمن ب "مفهوم الدولة" في الكرك خطفه مجهولون بعد محاولة فاشلة قبل شهر	Annahar				Arabic	30/09/2013	MOPH		Kidnapping of a pharmacist	Syndicate of pharmacies	Pessimistic	Event, no evidence used	0		0		0		0		0		0			0		0		0		0	0
	نقابة الصيادلة تطالب بالافراج عن وسام الخطيب	Al Akhbar				Arabic	30/09/2013	MOPH		Kidnapping of a pharmacist	Syndicate of pharmacies	Pessimistic	Event, no evidence used	0		0		0		0		0		0			0		0		0		0	0
	خطف صيدلي في زحلة	Al Joumhouria				Arabic	30/09/2013	MOPH		Kidnapping of a pharmacist	Syndicate of pharmacies	Pessimistic	Event, no evidence used	0		0		0		0		0		0			0		0		0		0	0
	خطف صيدلي و حسّونة يعقد مؤتمرا صحفيا اليوم	Al Liwaa				Arabic	30/09/2013	MOPH		Kidnapping of a pharmacist Syndicate of pharmacist intervention	Syndicate of pharmacies	Pessimistic	Event, no evidence used	0		0		0		0		0		0			0		0		0		0	0
	بعد محاولة فاشلة قبل نحو شهر الصيدلي وسام الخطيب... في قبضة الخاطفين	Al Mustaqbal				Arabic	30/09/2013	MOPH		Kidnapping of a pharmacist	Syndicate of pharmacies Sheikh Ahmad kattan	Pessimistic	Event, no evidence used	0		0		0		0		0		0			0		0		0		0	0
Lucy Parsakhian	خطف صيدلي في زحلة	Al Balad				Arabic	30/09/2013	MOPH		Kidnapping of a pharmacist		Pessimistic	Event, no evidence used	0		0		0		0		0		0			0		0		0		0	0
Imad Najjar	قطع طريق زحلة- الكرك احتجاجا على خطف صيدلي	Al Anwar				Arabic	30/09/2013	MOPH		Kidnapping of a pharmacist	Syndicate of pharmacies	Pessimistic	Event, no evidence used	0		0		0		0		0		0			0		0		0		0	0
	جثة رولى يعقوب الى التشريح	Al Safir				Arabic	30/09/2013	MOPH		Investigating Rola Yacoub death		Pessimistic	Event, no evidence used	0		0		0		0		0		0			0		0		0		0	0
	سحب جثة رلى يعقوب بتوصيةة لجنة الاطباء	Al Joumhouria				Arabic	30/09/2013	MOPH		Investigating Rola Yacoub death	اللجنة االطبية	Pessimistic	Event, no evidence used	0		0		0		0		0		0			0		0		0		0	0
	قضية رولا يعقوب: التوسع في التحقيق	Al Akhbar				Arabic	30/09/2013	MOPH		Investigating Rola Yacoub death	Robert Abdallah Lawyer George Deeb	Pessimistic	yes	1	Lebanese Law	1	no	0	no	0	no	0	no	0					1					3
	استخراج جثة رلى يعقوب للتوسع في التحقيق	Annahar				Arabic	30/09/2013	MOPH		Investigating Rola Yacoub death	Family of the diseased and t he lawyer	Pessimistic	Event, no evidence used	0		0		0		0		0		0			0		0		0		0	0
	استخراج جثة رلى يعقوب للتوسع بالتحقيق في قضية مقتلها	Al Liwaa				Arabic	30/09/2013	MOPH		Investigating Rola Yacoub death	Family of the diseased and t he lawyer	Pessimistic	Event, no evidence used	0		0		0		0		0		0			0		0		0		0	0
	استخراج جثة رلى يعقوب للتوسع في التحقيق	Al Mustaqbal				Arabic	30/09/2013	MOPH		Investigating Rola Yacoub death	Family of the diseased and t he lawyer	Pessimistic	Event, no evidence used	0		0		0		0		0		0			0		0		0		0	0
	تنبيه و تحذير...اذا لم تلتزم بشروطه يؤدي الى دنيا الاخرة	Al Anwar	اخبار		175	Arabic	30/09/2013	MOPH		Blood Donation New measures to take, to insure health of the donor	Dr. Christian Haddad	Optimistic	Event, no evidence used	0		0		0		0		0		0			0		0		0		0	0
	ندوة صحية في عكار	Al Anwar	تحقيقات		657	Arabic	30/09/2013	MOPH		Awarness regarding importance of preventive testing for breast cancer, held in Akkar	قطاع المرأة في تيار المستقبل	Optimistic	Event, no evidence used	0		0		0		0		0		0			0		0		0		0	0
	مؤتمر علمي حول سرطان القولون في مستشفى نبيه بري الجامعي	Al Mustaqbal	شؤون لبنانية	10	131	Arabic	30/09/2013	MOPH		Conference regarding awarness about colon cancer, held in Nabih Berri General Hospital. And the achievments of the establishment for the past 15 years.	Wazni	Optimistic	Event, no evidence used	0		0		0		0		0		0			0		0		0		0	0
	على الكشف المبكر عن سرطان الثدي"قطاع المرأة" ـ الجومة يشجع	Al Mustaqbal	شؤون لبنانية	10	158	Arabic	30/09/2013	MOPH		Awarness regarding importance of preventive testing for breast cancer, held in Akkar	قطاع المرأة في تيار المستقبل	Optimistic	Event, no evidence used	0		0		0		0		0		0			0		0		0		0	0
	وزير الصحة يرعى افتتاح مستوصف في عين الريحانة- كسروان	Al Mada				Arabic	2013-10-01	MOPH		Opening of clinic in Ain Rihana	Minister of heath Dalal Abi Haidar Rania Khalil Kayim	Optimistic	Event, no evidence used	0		0		0		0		0		0			0		0		0		0	0
	عين الريحانة تحتفل بافتتاح المستوصف المطران روحانا: العمل يدا واحدة لنصرة كرامة الانسان	Al Diyar				Arabic	2013-10-01	MOPH		Opening of clinic in Ain Rihana	Minister of heath Dalal Abi Haidar Rania Khalil Kayim	Optimistic	Event, no evidence used	0		0		0		0		0		0			0		0		0		0	0
	اقتتاح مستوصف في عين الريحانة ممثلة خليل: الرعاية الصحية الاولية أحد أهم مرتكزات سياسة التأمينات المستقبلية	Al Watania				Arabic	2013-10-01	MOPH		Opening of clinic in Ain Rihana	Minister of heath Dalal Abi Haidar Rania Khalil Kayim	Optimistic	Event, no evidence used	0		0		0		0		0		0			0		0		0		0	0
	قتتاح مستوصف صحي في بلدة عين الريحانة- كسروان برعاية وزير الصحة	Al Nashra				Arabic	2013-10-01	MOPH		Opening of clinic in Ain Rihana	Minister of heath Dalal Abi Haidar Rania Khalil Kayim	Optimistic	Event, no evidence used	0		0		0		0		0		0			0		0		0		0	0
	قتتاح مستوصف في عين الريحانة	Al Binaa				Arabic	2013-10-01	MOPH		Opening of clinic in Ain Rihana	Minister of heath Dalal Abi Haidar Rania Khalil Kayim	Optimistic	Event, no evidence used	0		0		0		0		0		0			0		0		0		0	0
	المأساة تتكرر: طفل يموت على ابواب المستشفيات	Annahar				Arabic	2013-10-01	MOPH		Death of a child due to hospitals neglection		Pessimistic	Event, no evidence used	0		0		0		0		0		0			0		0		0		0	0
	مستشفى رفيق الحريري الحكومي وقع مع جمعية أجيالنا اتفاقية تعاون لاعادة تأهيل و تجهيز وحدة العلاج الكيمائي للمصابين بالسرطان	Al Watania				Arabic	2013-10-01	MOPH		Ajyalouna helps Rafic Hariri Hospital to rehabilitate its children cancer unit	Fakhouri, Sayad, Wazzan, Srour, Al Dada	Optimistic	yes	1	Reporting evidence from speech, no source was given	1	no	0	no	0	no	0	no	0					1					3
	البرنامج الوطني لمكافحة السيدا باشر الفحص الطوعي في رحبة	Al Watania				Arabic	2013-10-01	MOPH		Training for the detection of AIDS and other STDs by the MOH	Dr. Mostafa Nakib	Optimistic	Event, no evidence used	0		0		0		0		0		0			0		0		0		0	0
	حملة طبية مجانية في قرى سمار جبيل	Al Binaa				Arabic	2013-10-01	MOPH		Free campaign		Optimistic	Event, no evidence used	0		0		0		0		0		0			0		0		0		0	0
	ندوة في زحلة حول الام العمود الفقري	Al Binaa				Arabic	2013-10-01	MOPH		Conference about back pain	Dr. Pierre Abou Sleiman Bshara Sfeir	Neutral	yes	1	Reporting evidence from speech, no source was given	1	no	1	no	0	no	0	no	0					1					4
	ابو ضاهر يلتقي :الأهالي لمكافحة الادمان	Al Binaa				Arabic	2013-10-01	MOPH		Drug addiction	Kalash Abou Daher	Pessimistic	Event, no evidence used	0		0		0		0		0		0			0		0		0		0	0
	تحديد موعد اجراء امتحانات كفاءة لطلاب اجازة ممارسة مهنة فني مخبري مجاز	Al Nashra				Arabic	2013-10-01	MOPH		Colloquium date for medical laboratory technicians set by the minister	Minister of heath	Neutral	Event, no evidence used	0		0		0		0		0		0			0		0		0		0	0
	نقيب الصيادلة: الأفراج عن وسام الخطيب قبل التصعيد	Al Mada				Arabic	2013-10-01	MOPH		Demand for the release of the kidnapped pharmacist	President of the syndicate of pharmacists Rabih Hassouna	Pessimistic	Event, no evidence used	0		0		0		0		0		0			0		0		0		0	0
	عائلة الصيدلي قطعت طري زحلة- الكرك الخاطفون يريدون نصف مليون دولار	Annahar				Arabic	2013-10-01	MOPH		Kidnapped Pharmacist		Pessimistic	Event, no evidence used	0		0		0		0		0		0			0		0		0		0	0
	نقيب الصيادلة: الأفراج عن وسام الخطيب قبلاللجوء الى خطوات تصعيدية	Al Watania				Arabic	2013-10-01	MOPH		Demand for the release of the kidnapped pharmacist	President of the syndicate of pharmacists Rabih Hassouna	Pessimistic	Event, no evidence used	0		0		0		0		0		0			0		0		0		0	0
	حسونة يدعو الى الافراج عن الصيدلي وسام الخطيب و الا فخطوات تصعيدية	Al Binaa				Arabic	2013-10-01	MOPH		Demand for the release of the kidnapped pharmacist	President of the syndicate of pharmacists Rabih Hassouna	Pessimistic	Event, no evidence used	0		0		0		0		0		0			0		0		0		0	0
	حسونة يعلن عن قرارات تصعيدية ستتخذها النقابة قد تصل لحد اقفال الصيدليات	Al Nashra				Arabic	2013-10-01	MOPH		Kidnapped Pharmacist	President of the syndicate of pharmacists Rabih Hassouna	Pessimistic	Event, no evidence used	0		0		0		0		0		0			0		0		0		0	0
	الصيدليات قد تقفل احتجاجا على الاعتداءات	Al Joumhouria				Arabic	2013-10-01	MOPH		Kidnapped Pharmacist and closure of pharmacies to protest	President of the syndicate of pharmacists Rabih Hassouna	Pessimistic	Event, no evidence used	0		0		0		0		0		0			0		0		0		0	0
	نقابة الصيادلة ناشدت اطلاق الخطيب وهددت بالتصعيد وأهالي المعلقة - الكرك قطعوا الطريق لليوم الثاني	Al Anwar				Arabic	2013-10-01	MOPH		Kidnapped Pharmacist	President of the syndicate of pharmacists Rabih Hassouna	Pessimistic	Event, no evidence used	0		0		0		0		0		0			0		0		0		0	0
	نقيب الصيادلة: الافراج عن وسام الخطيب.. و الا	Al Liwaa				Arabic	2013-10-01	MOPH		Kidnapped Pharmacist	President of the syndicate of pharmacists Rabih Hassouna	Pessimistic	Event, no evidence used	0		0		0		0		0		0			0		0		0		0	0
	والدة وستم الخطيب لخاطفيه: اتركوه فكلكم لديكم امهات	Al Sharek				Arabic	2013-10-01	MOPH		Kidnapped Pharmacist	mother of the kidnapped	Pessimistic	Event, no evidence used	0		0		0		0		0		0			0		0		0		0	0
	افتتاح مستوصف في عين الريحانة	Al Anwar	محليات لبنان		547	Arabic	2013-10-01	MOPH		Openin of a clinic in Ain al Rihana, Kesrwan		Optimistic	Event, no evidence used	0		0		0		0		0		0			0		0		0		0	0
Leila Timani	نقابة الصيادلة ناشدت اطلاق الخطيب وهددت بالتصعيد وأهالي المعلقة - الكرك قطعوا الطريق لليوم الثاني	Al Diyar	محليات		737	Arabic	2013-10-01	MOPH		Demanding the release of the kidnapped pharmacist the syndicate of pharmacies asked for help from the Lebanese forces and refused paying the ransom. Demand of closure of all the pharmacies as a manifestation to the event.	Rabih Hassouna	Pessimistic	Event, no evidence used	0		0		0		0		0		0			0		0		0		0	0
	"اقفال تام للصيدليات" لمواجهة مسلسل الخطف	Al Diyar	محليات		244	Arabic	2013-10-01	MOPH		Demanding the release of the kidnapped pharmacist the syndicate of pharmacies asked for help from the Lebanese forces and refused paying the ransom. Demand of closure of all the pharmacies as a manifestation to the event. More reasons for the population to immegrate	Rabih Hassouna	Pessimistic	Event, no evidence used	0		0		0		0		0		0			0		0		0		0	0
	عين الريحانة تحتفل بافتتاح المستوصف المطران روحانا : العمل يداً واحدة لنصرة كرامة الإنسان	Al Mustaqbal	شؤون لبنانية	9	583	Arabic	2013-10-01	MOPH		Openin of a clinic in Ain al Rihana, Kesrwan		Optimistic	Event, no evidence used	0		0		0		0		0		0			0		0		0		0	0
	طالب بالإفراج عن وسام الخطيب قبل خطوات تصعيدية حسونة: كفى تعدياً على الجسم الصيدلي	Al Mustaqbal	شؤون لبنانية	8	324	Arabic	2013-10-01	MOPH		Demanding the release of the kidnapped pharmacist the syndicate of pharmacies asked for help from the Lebanese forces and refused paying the ransom. Demand of closure of all the pharmacies as a manifestation to the event.	Rabih Hassouna	Pessimistic	Event, no evidence used	0		0		0		0		0		0			0		0		0		0	0
	تأهيل وحدة علاج الأطفال المصابين بالسرطان بتعاون "أجيالنا" و"مستشفى رفيق الحريري"	Annahar	محليات		210	Arabic	2013-10-01	MOPH		Ajyalouna helps Rafic Hariri Hospital to rehabilitate its children cancer unit	Ajyalouna	Optimistic	Event, no evidence used	0		0		0		0		0		0			0		0		0		0	0
	نقيب الصيادلة لـ"النهار": دفع الفدية لاطلاق الخطيب أمر مرفوض	Al Anwar	محليات لبنان		1094	Arabic	2013-10-02	MOPH		The syndicate of pharmacist will not pay for the ransom because it will be promoting a series of more kidnappings	Rabih Hassouna	Pessimistic	Event, no evidence used	0		0		0		0		0		0			0		0		0		0	0
	لجنة شؤون المرأة أطلقت مبادرة توزيع الحقائب الصحية على النازحات السوريات	Al Anwar	محليات لبنان اخبار		137	Arabic	2013-10-02	MOPH		Distribution of first aid kits by the national association for women's affair "الهيئة الوطنية لشؤون المرأة" to the women syrian refugees.	Wafaa Sleiman	Optimistic	Event, no evidence used	0		0		0		0		0		0			0		0		0		0	0
	ورش عمل حول الحد من التدخين	Al Mustaqbal	شؤون لبنانية	7	593	Arabic	2013-10-02	MOPH		Workshops done by the MOH and "البرنامج الوطني للحد من التدخين " for the municipalities to apply law 174	MOH Ministry of interior affairs Municipalities	Optimistic	Event, no evidence used	0		0		0		0		0		0			0		0		0		0	0
	أطلقت 1880 حقيبة صحية للنازحات السوريات وفاء سليمان: دعمنا إنساني يتخطّى السياسة	Al Mustaqbal	شؤون لبنانية	7	177	Arabic	2013-10-02	MOPH		1880 first aid kits given away by the the national association for women's affair ا"لهيئة الوطنية لشؤون المرأة" to the women of the syrian refugees because they are more susceptible to get diseases	Wafaa Sleiman	Optimistic	Event, no evidence used	0		0		0		0		0		0			0		0		0		0	0
	تدريب على الفحص الطوعي لـ "الإيدز" في عكار	Al Mustaqbal	شؤون لبنانية	8	64	Arabic	2013-10-02	MOPH		The national program against AIDS with the collaboration of the ministry of public affairs is undergoing an awreness program on how to do testing for AIDS specifically and other sexually transmitted dieases in Akkar	البرنامج الوطني لمكافحة السيدا التابع لوزارة الصحة وزارة الشؤون الاجتماعي	Optimistic	Event, no evidence used	0		0		0		0		0		0			0		0		0		0	0
	حملة طبية في سمار جبيل	Al Balad	أخبار البلد		336	Arabic	2013-10-02	MOPH		Free testings done at Smar Jbeil		Optimistic	Event, no evidence used	0		0		0		0		0		0			0		0		0		0	0
	مستوصف صحي بلدي في عين الريحانة	Annahar				Arabic	2013-10-02	MOPH		Opening of clinic in Ain Rihana	Minister of health Rania Khalil Kayem	Optimistic	Event, no evidence used	0		0		0		0		0		0			0		0		0		0	0
	توقيع اتفاقية بين أجيالنا و مستشفى الحريري الجامعي	Al Liwaa				Arabic	2013-10-02	MOPH		Ajyalouna helps Rafic Hariri Hospital to rehabilitate its children cancer unit	Wazzan, Fakhouri, Ajyalouna	Optimistic	Event, no evidence used	0		0		0		0		0		0			0		0		0		0	0
	الصحة تحدد موعد امتحانات "فني مخبري مجاز"	Al Mustaqbal				Arabic	2013-10-02	MOPH		Colloquium date for medical laboratory technicians set by the minister	Minister of heath	Neutral	Event, no evidence used	0		0		0		0		0		0			0		0		0		0	0
	توضيح من والد الطفل حيدر حسين بسما	Al Diyar				Arabic	2013-10-02	MOPH		Death of a child due to hospitals neglection	father of the child	Pessimistic	Event, no evidence used	0		0		0		0		0		0			0		0		0		0	0
	ورش عمل حول الحد من التدخين	Al Anwar				Arabic	2013-10-02	MOPH		Workshops done by the MOH and "البرنامج الوطني للحد من التدخين " for the municipalities to apply law 174	MOH Ministry of interior affairs Municipalities	Optimistic	Event, no evidence used	0		0		0		0		0		0			0		0		0		0	0
	خلف في اليوم العالمي للمسنين: لهم حق علينا في رد جميل تضحياتهم	Al Watania				Arabic	2013-10-02	MOPH		World day for the elderly Geriatrics	President of Age Optimum	Neutral	Event, no evidence used	0		0		0		0		0		0			0		0		0		0	0
	حملة طبية في سمار جبيل	Al Mustaqbal				Arabic	2013-10-02	MOPH		Free testings done at Smar Jbeil		Optimistic	Event, no evidence used	0		0		0		0		0		0			0		0		0		0	0
Rola Moawad	الشاحنات الكهربائية المرطزية للاكتئاب االحدّ في لبنان علاج أكثر دقة و مشكلات أقل في الذاكرة	Annahar				Arabic	2013-10-02	MOPH		Use of the new technology: FEAST	Dr. Nahhas	Optimistic	yes	1	1)Reporting evidence from a study found in Brain Stimulation journal 2)Reporting evidence from an interview done with Dr. Nahas, no source ws given	2	yes Clinical trial Research: http://www.sciencedirect.com.ezproxy.aub.edu.lb/science/article/pii/S1935861X13000867?np=y	1	yes	1	Columbia Universit	1	no	0	A Feasibility Study of a New Method for Electrically Producing Seizures in Man: Focal Electrically Administered Seizure Therapy [FEAST]	No the results reported do not reflect the results obtained from the study	0	USA	1	Positive	0	no	0	7
	الخارجية: وفد الى اندونيسيا برئاسة بشير لتأمين عودة الجميع رحيمي: 15 ناجيا و 3 يتلقون العلاج في مأمن من المافيا	Al Watania				Arabic	2013-10-02	MOPH		drawning of the ship to Indonesia	Rahimi	Pessimistic	yes	1	بيان	0	no	0	no	0	no	0	no	0					1					2
	الخارجية ترسل وفدا الى اندونيسيا برئاسة بشير لتأمين عودة اللبنانيين	Al Nashra				Arabic	2013-10-02	MOPH		drawning of the ship to Indonesia	Rahimi	Pessimistic	Event, no evidence used	0		0		0		0		0		0			0		0		0		0	0
Suzan Berbari	تلامذة لبنان... صحتهم بخطر	Al Diyar				Arabic	2013-10-02	MOPH		Unsafe water		Pessimistic	Opinion	1	Reporting evidence from estimates done by the government	1	no	0	no	0	no	0	no	0					1					3
	اعتصام عائلة الصيدلي الجطيب مستمر ووالداه يجدد ندائه للمسؤولين و نصر الله	Annahar				Arabic	2013-10-02	MOPH		kidnapped pharmacist		Pessimistic	Event, no evidence used	0		0		0		0		0		0			0		0		0		0	0
	بحث عن الصيدلي المخطوف	Al Joumhouria				Arabic	2013-10-02	MOPH		Search for kidnapped pharmacist		Pessimistic	Event, no evidence used	0		0		0		0		0		0			0		0		0		0	0
	عائلة الصيدلي المخطوف وسام الخطيب واصلت اعتصامها لتسريع عملية تحريره	Al Sharek				Arabic	2013-10-02	MOPH		kidnapped pharmacist		Pessimistic	Event, no evidence used	0		0		0		0		0		0			0		0		0		0	0
	"يا ضيعانك يا لبنان صاير ملفى للزعران"	Annahar				Arabic	2013-10-02	MOPH		kidnapped pharmacist		Pessimistic	Event, no evidence used	0		0		0		0		0		0			0		0		0		0	0
	الفحص الطوعي و المشورة لفيروس السيدا	Annahar				Arabic	2013-10-03	MOPH		Training for the detection of AIDS and other STDs by the MOH	Dr. Mostafa Nakib	Optimistic	Event, no evidence used	0		0		0		0		0		0			0		0		0		0	0
	ندوة على مضار التدخين و مخالفة القانون 174 في بعلبك	Al Watania				Arabic	2013-10-03	MOPH		Law 174 application in Baalbak	MOH	Optimistic	Event, no evidence used	0		0		0		0		0		0			0		0		0		0	0
	ندوة عن مضار التدخين في بعلبك	Al Mustaqbal				Arabic	2013-10-03	MOPH		Law 174 application in Baalbak	MOH	Optimistic	Event, no evidence used	0		0		0		0		0		0			0		0		0		0	0
	ندوة عن مضار التدخين في بعلبك	Al Binaa				Arabic	2013-10-03	MOPH		Law 174 application in Baalbak	MOH	Optimistic	Event, no evidence used	0		0		0		0		0		0			0		0		0		0	0
	مضار التدخين في بعلبك	Al Balad				Arabic	2013-10-03	MOPH		Law 174 application in Baalbak	MOH	Optimistic	Event, no evidence used	0		0		0		0		0		0			0		0		0		0	0
	افتتاح كلية العلوم الصحية في MUBS	Annahar				Arabic	2013-10-03	MOPH		Opening of health scienec department in MUBS	MUBS	Optimistic	Event, no evidence used	0		0		0		0		0		0			0		0		0		0	0
	المدير العام لمركز "ايج أوبتيموم": طبّ الشيخوخة حاجة ملحة	Annahar				Arabic	2013-10-03	MOPH		World day for the elderly Geriatrics	President of Age Optimum	Neutral	Event, no evidence used	0		0		0		0		0		0			0		0		0		0	0
	"نورللرعاية الصحية و اللأجتماعية" توزع قرطاسية في سحمر	Al Binaa				Arabic	2013-10-03	MOPH		Distribution of supplies for schools in the south	نور للرعاية الصحية و الاجتماعية	Optimistic	Event, no evidence used	0		0		0		0		0		0			0		0		0		0	0
Suzan Berbari	تلامذة لبنان... صحتهم بخطر	Al Diyar				Arabic	2013-10-03	MOPH		Unsafe water		Pessimistic	Opinion	1	Reporting evidence from estimates done by the government	1	no	0	no	0	no	0	no	0					1					3
	يوسف: مشروع التغطية الصحية لمستخدمي "أوجيرو" أخذ مساره القانوني و الاداري و المالي	Al Sharek				Arabic	2013-10-03	MOPH		After retirement insurance plan for Ogero employees	Ogero	Optimistic	yes	1	Law	0	no	0	no	0	no	0	no	0					1					2
	تكريم مستخدمي اوجيرو لأقرار النظام الصحي بعد التقاعد	Al Anwar				Arabic	2013-10-03	MOPH		After retirement insurance plan for Ogero employees	Ogero	Optimistic	Event, no evidence used	0		0		0		0		0		0			0		0		0		0	0
	تكريم مستخدمي اوجيرو لأقرار النظام الصحي يوسف: أخذ مساره القانوني و الاداري و المالي	Al Liwaa				Arabic	2013-10-03	MOPH		After retirement insurance plan for Ogero employees	Ogero	Optimistic	yes	1	Law	0	no	0	no	0	no	0	no	0					1					2
	نحاس ترأس اجتماع مجلس حماية المستهلك: اللأسعار مضبوطة و المخالفات ستقمع	Annahar				Arabic	2013-10-03	MOPH		Food Safety (Iodized salt and energy drinks) Consumers' protection	Minister of economy and trade	Pessimistic	Event, no evidence used	0		0		0		0		0		0			0		0		0		0	0
	مجلس حماية المستهلك يركز على الملح	Al Safir				Arabic	2013-10-03	MOPH		Food Safety (Iodized salt and energy drinks) Consumers' protection	Minister of economy and trade	Pessimistic	Event, no evidence used	0		0		0		0		0		0			0		0		0		0	0
	كشف عن منع مشروب الطاقة الممزوج بالكحول و الكافيين نحاس رأس المجلس الوطني لحماية المستهلك و طمأن الى ان وضع السوق مضبوط	Al Anwar				Arabic	2013-10-03	MOPH		Food Safety (Iodized salt and energy drinks) Consumers' protection	Minister of economy and trade	Pessimistic	Event, no evidence used	0		0		0		0		0		0			0		0		0		0	0
	اجتماع المجلس الوطني لحماية المستهلك يبحث موضوعي ملح الطعام و مشروب الطاقة	Al Mustaqbal				Arabic	2013-10-03	MOPH		Food Safety (Iodized salt and energy drinks) Consumers' protection	Minister of economy and trade	Pessimistic	Event, no evidence used	0		0		0		0		0		0			0		0		0		0	0
	نحاس ترأس اجتماع المجلس الوطني لحماية المستهلك	Al Liwaa				Arabic	2013-10-03	MOPH		Food Safety (Iodized salt and energy drinks) Consumers' protection	Minister of economy and trade	Pessimistic	Event, no evidence used	0		0		0		0		0		0			0		0		0		0	0
	نحاس رأس اجتماع مجلس حماية المستهلك و البحث تناول مشروب الطاقة و ملح الطعام	Al Sharek				Arabic	2013-10-03	MOPH		Food Safety (Iodized salt and energy drinks) Consumers' protection	Minister of economy and trade	Pessimistic	Event, no evidence used	0		0		0		0		0		0			0		0		0		0	0
	نحاس يترأس مجلس حماية المستهلك و يستنكر الآعتداء الارهابي في اربيل	Al Binaa				Arabic	2013-10-03	MOPH		Food Safety (Iodized salt and energy drinks) Consumers' protection	Minister of economy and trade	Pessimistic	Event, no evidence used	0		0		0		0		0		0			0		0		0		0	0
	نحاس ترأس اجتماع المجلس الوطني لحماية المستهلك	Al Watania				Arabic	2013-10-03	MOPH		Food Safety (Iodized salt and energy drinks) Consumers' protection	Minister of economy and trade	Pessimistic	Event, no evidence used	0		0		0		0		0		0			0		0		0		0	0
	نحاس: دوريات مديرية حماية المستهلك تقوم بدورها على اكمل وجه	Al Nashra				Arabic	2013-10-03	MOPH		Food Safety (Iodized salt and energy drinks) Consumers' protection	Minister of economy and trade	Pessimistic	Event, no evidence used	0		0		0		0		0		0			0		0		0		0	0
	توقيف متهم بتصنيع الكبتاغون و الاتجار بها بمساعدة صيدلي	Al Diyar				Arabic	2013-10-03	MOPH		Drug dealing		Pessimistic	Event, no evidence used	0		0		0		0		0		0			0		0		0		0	0
	توقيفlصنع حبوب كبتاغون في مجدل عنجر	Annahar				Arabic	2013-10-03	MOPH		Drug dealing		Pessimistic	Event, no evidence used	0		0		0		0		0		0			0		0		0		0	0
	توقيف صيدلي بتجارة المخدرات	Al Mustaqbal				Arabic	2013-10-03	MOPH		Drug dealing		Pessimistic	Event, no evidence used	0		0		0		0		0		0			0		0		0		0	0
	دهم عصابة لتروسج المخدرات و توقيف أعضائها	Al Joumhouria				Arabic	2013-10-03	MOPH		Drug dealing		Pessimistic	Event, no evidence used	0		0		0		0		0		0			0		0		0		0	0
	توقيف متهم بتصنيع الكبتاغون	Al Binaa				Arabic	2013-10-03	MOPH		Drug dealing		Pessimistic	Event, no evidence used	0		0		0		0		0		0			0		0		0		0	0
	محاضرة في طرابلس عن مكافحة سرطان الثدي	Al Mustaqbal				Arabic	2013-10-04	MOPH		Breast cancer awarness	جمعية سوا مننجح	Optimistic	Event, no evidence used	0		0		0		0		0		0			0		0		0		0	0
	المنتدى المهني لطلاب كلية الصيدلة في جامعة بيروت العربية	Al Watania				Arabic	2013-10-04	MOPH		Pharmacy students job orientation	Beirut Arab University	Neutral	Event, no evidence used	0		0		0		0		0		0			0		0		0		0	0
	محاضرة حول المخاطر و الوقاية من سلاح الكيماوي في طرابلس	Al Watania				Arabic	2013-10-04	MOPH		Chemical weapon	Syndicate of Doctors in Tripoli	Neutral	Event, no evidence used	0		0		0		0		0		0			0		0		0		0	0
	موجة القمل الحاصلة	Al Diyar				Arabic	2013-10-04	MOPH		Lice definition and control		Neutral	informative article	1	no source given	0	no	0	no	0	no	0	no	0					1					2
Samer Al Husseini	اعتصام خامس لعائلة وسام الخطيب	Al Safir				Arabic	2013-10-04	MOPH		Kidnapped pharmacist		Pessimistic	Event, no evidence used	0		0		0		0		0		0			0		0		0		0	0
	لاهالي أقفلو أوتوستراد زحلة- الكرك و نقباء المهن الحرة يستغربون تقصير القوى الأمنية حيال اختطاف الصيدلي الخطيب	Al Mustaqbal				Arabic	2013-10-04	MOPH		Kidnapped pharmacist	نقابة المهن	Pessimistic	Event, no evidence used	0		0		0		0		0		0			0		0		0		0	0
	اقفال طريق المعلقة- الكرك احتجاجا على استمرار جطف الصيدلي الخطيب نقباء المهن الحرة دعو الى اعتصام السبت استنكارا للجريمة	Al Anwar				Arabic	2013-10-04	MOPH		Kidnapped pharmacist	نقابة المهن	Pessimistic	Event, no evidence used	0		0		0		0		0		0			0		0		0		0	0
	المهن الحرة "تناشد عن مصير الصيدلي" المخطوف وسام الخطيب	Annahar				Arabic	2013-10-04	MOPH		Kidnapped pharmacist	نقابة المهن	Pessimistic	Event, no evidence used	0		0		0		0		0		0			0		0		0		0	0
	قضية الصيدلي المخطوف الخطيب تتفاعل و الفدية خمسمئة ألف دولار أميركي	Al Binaa				Arabic	2013-10-04	MOPH		Kidnapped pharmacist	نقابة المهن	Pessimistic	Event, no evidence used	0		0		0		0		0		0			0		0		0		0	0
	اطلاق الحملة الوطنية للتوعية ضد سرطان الثدي غدا الجمعة 04 تشرين الأول 2013	Al Mada				Arabic	2013-10-05	MOPH		Breast cancer awarness	MOH	Optimistic	Event, no evidence used	0		0		0		0		0		0			0		0		0		0	0
Rola Moawad	لشارة الزهرية اليوم و الوقاية تقلل من سرطان الثدي الصغير: فحوص جينية لتحديد نستة الخطورة العائلية	Annahar				Arabic	2013-10-05	MOPH		Breast cancer awarness	MOH Dr. Naji Saghir	Optimistic	yes	1	Interview refering to a british study	1	Reference to the interviewee (Dr Saghir) Not mentioned if gray or peer-reviewed study couldn’t find the study	0	no	0	no	0	no	0	no			England	1					3
Malak Makki	حملة وطنية لسرطان الثدي: تعزيز مشاركة النساء في المناطق النائية	Al Safir				Arabic	2013-10-05	MOPH		Breast cancer awarness	MOH	Optimistic	yes	1	Reporting from a study and interviewing	2	the interviewee (Dr. Saghir) A study published in "Journal of Clinical Oncology" (gray, peer?) http://jco.ascopubs.org/content/31/31/3869.full?sid=a04192ab-7d89-4f8a-a598-807ee7a9e210 A study published in "cancer epidemiology, biomakers & prevention" (peer?) pooled analysis of 12 cohort A study done by "Willet"	1	yes	1	One of the studies only	1	no	0	1)Marital Status and Survival in Patients With Cancer 2)Height, Body Mass Index, and Ovarian Cancer: A Pooled Analysis of 12 Cohort Studies	1)no 2) no	0	USA Intervieween not specified from which study his evidence was stated	1	1) positive 2) negative	0	no	0	7
	اطلاق الحملة الوطنية للتوعية ضد سرطان الثدي غدا	Al Watania				Arabic	2013-10-05	MOPH		Breast cancer awarness	MOH	Optimistic	Event, no evidence used	0		0		0		0		0		0			0		0		0		0	0
	اطلاق الحملة الوطنية للتوعية ضد سرطان الثدي غدا	Al Diyar				Arabic	2013-10-05	MOPH		Breast cancer awarness	MOH	Optimistic	Event, no evidence used	0		0		0		0		0		0			0		0		0		0	0
Malak Makki	الأيزهيمر: هل الكشف المبكر صائب؟	Al Safir				Arabic	2013-10-05	MOPH		Alzheimer		Neutral	yes	1	1)Reporting an article form a different journal 2) Reporting a study	2	1)"Le Figaro" journal 2) New England Journal of Medicine	1	1)Reporting speech by different people from "جمعية فرنسا الأيزهيمر 93" 2)Mentioning that authors are from Iceland	0	no	0	no	0	no	no	0	Iceland	1	neutral	1	no	0	6
	خطة "الأيزهيمر" في لبنان	Al Balad				Arabic	2013-10-05	MOPH		Alzheimer	(Many associations)	Optimistic	Event, no evidence used	0		0		0		0		0		0			0		0		0		0	0
	اعتصام امام نقابة الصيادلة اليوم للمطالبة باطلاق وسام الخطيب	Annahar				Arabic	2013-10-05	MOPH		Kidnapped pharmacist		Pessimistic	Event, no evidence used	0		0		0		0		0		0			0		0		0		0	0
	اعتصام لنقابة الصيادلة استنكارا لاستمرار خطف الصيدلي الخطيب	Al Joumhouria				Arabic	2013-10-05	MOPH		Kidnapped pharmacist		Pessimistic	Event, no evidence used	0		0		0		0		0		0			0		0		0		0	0
	آذار: للمشاركة في اعتصام نقابة الصيادلة اليوم	Al Liwaa				Arabic	2013-10-05	MOPH		Kidnapped pharmacist		Pessimistic	Event, no evidence used	0		0		0		0		0		0			0		0		0		0	0
	منتدى مهني لطلاب الصيدلة في "بيروت العربية"	Al Mustaqbal				Arabic	2013-10-05	MOPH		Pharmacy students job orientation	Beirut Arab University	Neutral	Event, no evidence used	0		0		0		0		0		0			0		0		0		0	0
	نشطات لمؤسسة مخزومي ومذكرة تفاهم مع مركز البحوث و الانماء	Al Watania				Arabic	2013-10-05	MOPH		Green demonstartion room Green buildings	Makhzoumi foundation	Optimistic	Event, no evidence used	0		0		0		0		0		0			0		0		0		0	0
	اطلاق حملة التوعية ضد سرطان الثدي بمشاركة سليمان شهدات نساء و تشكيل أول شريط زهري بشري للدعم	Annahar				Arabic	2013-10-07	MOPH		Breast cancer awarness Launching of the campaign	MOH	Optimistic	Event, no evidence used	0		0		0		0		0		0			0		0		0		0	0
	اطلاق حملة الوطنية للوقاية من سرطان الثدي	Al Mada				Arabic	2013-10-07	MOPH		Breast cancer awarness Launching of the campaign	MOH	Optimistic	Event, no evidence used	0		0		0		0		0		0			0		0		0		0	0
	سليمان و خليل يطلقان "الحملة الوطنية للتوعية حول سرطان الثدي" تشكيل أول شريط زهري بشري في لبنان لدعم المرضى	Al Liwaa				Arabic	2013-10-07	MOPH		Breast cancer awarness Launching of the campaign	MOH	Optimistic	Event, no evidence used	0		0		0		0		0		0			0		0		0		0	0
	الصحة العامة" تطلق حملةل اتوعية حول سرطان الثدي برعاية سليمان	Al Binaa				Arabic	2013-10-07	MOPH		Breast cancer awarness Launching of the campaign	MOH	Optimistic	Event, no evidence used	0		0		0		0		0		0			0		0		0		0	0
	سليمان اطلقت و وزير الصحة حملة التوعية حول سرطان الثدي: أدعو نساء لبنان لاخذ مبادرات التوعية جديا لان صحتهن من صحة المجتمع و الوطن	Al Watania				Arabic	2013-10-07	MOPH		Breast cancer awarness Launching of the campaign	MOH	Optimistic	yes	1	Reporting evidence from speeches, no source was given	1	no	1	no	0	no	0	no	0					1					4
	علي حسن خليل: وزارة الصحة تتطلع ليوم لا يعود فيه السرطان مرضا مميتا	Al Nashra				Arabic	2013-10-07	MOPH		Breast cancer awarness Launching of the campaign	MOH	Optimistic	Event, no evidence used	0		0		0		0		0		0			0		0		0		0	0
	احتفال في الملعب الأخضر الأميركي باطلاق حملة التوعية حول سرطان الثدي	Al Anwar				Arabic	2013-10-07	MOPH		Breast cancer awarness Launching of the campaign	MOH	Optimistic	Event, no evidence used	0		0		0		0		0		0			0		0		0		0	0
	انطلاق حملة سرطان الثدي	Al Safir				Arabic	2013-10-07	MOPH		Breast cancer awarness Launching of the campaign	MOH	Optimistic	Event, no evidence used	0		0		0		0		0		0			0		0		0		0	0
	اعتصام و قطع طريق للافراج عن صيدلي مخطوف	Al Hayat				Arabic	2013-10-07	MOPH		Kidnapped pharmacist		Pessimistic	Event, no evidence used	0		0		0		0		0		0			0		0		0		0	0
Rosette Fadel	الطبيب البناني غبريال غريّب الأبداع فرنسيا في جراحة القلب اختير من بين 200 ألف طبيب لتقنية اجراء العملية نلا تنويم	Annahar				Arabic	2013-10-07	MOPH		Heart surgery Best surgeon in France is Lebanese	Dr. Gabriel Ghrayeb	Optimistic	yes	1	Reporting evidence from interview, no source was given	1	no	0	no	0	no	0	no	0					1					3
	جراح القلب اللبناني الأبرع بين 200 ألف طبيب	Al Diyar				Arabic	2013-10-07	MOPH		Heart surgery Best surgeon in France is Lebanese		Optimistic	yes	1	Reporting evidence from world news, no source was given	0	no	0	no	0	no	0	no	0					1					2
	اختيار اللبناني غبريال غريّب كأبرع جراح للقلب في فرنسا	Al Liwaa				Arabic	2013-10-07	MOPH		Heart surgery Best surgeon in France is Lebanese		Optimistic	Event, no evidence used	0		0		0		0		0		0			0		0		0		0	0
	اختيار الطبيب البناني غبريال غريّب كأبرع جراح للقلب في فرنسا	Al Sharek				Arabic	2013-10-07	MOPH		Heart surgery Best surgeon in France is Lebanese		Optimistic	Event, no evidence used	0		0		0		0		0		0			0		0		0		0	0
	غبريال غريّب أبرع جراح للقلب في فرنسا	Al Binaa				Arabic	2013-10-07	MOPH		Heart surgery Best surgeon in France is Lebanese		Optimistic	Event, no evidence used	0		0		0		0		0		0			0		0		0		0	0
	أسرة الصيدلي المخطوف زارت القباني اعتصام امام نقابة الصيادلة طالب بالافراج عن الخطيب حسونة وعد بخطوات تصعيدية و تضامن نقابات المهن الحرة	Al Diyar				Arabic	2013-10-07	MOPH		Kidnapped pharmacist	Elie Bsaibis Rabih Hassouna	Pessimistic	Event, no evidence used	0		0		0		0		0		0			0		0		0		0	0
	اعتصام امام نقابة الصيادلة للافراج عن الخطيب مجدلاني: الخطف نتيجة فلتان السلاح غير الشرعي	Al Liwaa				Arabic	2013-10-07	MOPH		Kidnapped pharmacist	Atef Majdalani	Pessimistic	Event, no evidence used	0		0		0		0		0		0			0		0		0		0	0
	اعتصام امام نقابة الصيادلة طالب بالافراج عن الخطيب بصيبص نقل تضامن نقابات المهن الحرة و حسونة وعد بخطوات تصعيدية	Al Watania				Arabic	2013-10-07	MOPH		Kidnapped pharmacist	Elie Bsaibis Rabih Hassouna	Pessimistic	Event, no evidence used	0		0		0		0		0		0			0		0		0		0	0
	اعتصام تضامني مع الصيدلي المخطوف	Annahar				Arabic	2013-10-07	MOPH		Kidnapped pharmacist	Elie Bsaibis Rabih Hassouna	Pessimistic	Event, no evidence used	0		0		0		0		0		0			0		0		0		0	0
	إجتماع تقويمي للحملة الوطنية من أمراض الأسنان في المدارس الرسمية	Al Watania				Arabic	2013-10-08	MOPH		Dental diseases school program	Prof. Mounir Doumit Ministry of education	optimistic	Event, no evidence used	0		0		0		0		0		0			0		0		0		0	0
	حملة للوقاية من أمراض الأسنان في المدارس الرسمية	Al Mustaqbal				Arabic	2013-10-08	MOPH		Dental diseases school program	Prof. Mounir Doumit Ministry of education	optimistic	Event, no evidence used	0		0		0		0		0		0			0		0		0		0	0
	تقويم الحملة الوطنية للوقاية من أمراض الأسنان في المدارس الرسمية	Al Binaa				Arabic	2013-10-08	MOPH		Dental diseases school program	Prof. Mounir Doumit Ministry of education	optimistic	Event, no evidence used	0		0		0		0		0		0			0		0		0		0	0
	MUBS تفتتح كلية العلوم الصحية	Al Mustaqbal				Arabic	2013-10-08	MOPH		Openig of health science department at MUBS	MUBS	Optimistic	Event, no evidence used	0		0		0		0		0		0			0		0		0		0	0
	الوقاية من السلاح الكيميائي في طرابلس	Annahar				Arabic	2013-10-08	MOPH		Chemical weapon	Syndicate of dentists	Neutral	Event, no evidence used	0		0		0		0		0		0			0		0		0		0	0
	حسونة ل"المستقبل": سنتحرك مجدداً لإطلاق الصيدلي المخطوف وسام الخطيب	Al Mustaqbal				Arabic	2013-10-08	MOPH		Kidnapped pharmacist	Harakat Amal	Pessimistic	Event, no evidence used	0		0		0		0		0		0			0		0		0		0	0
	طلاب الصحة في البكا يطالبون بإلغاء قرار حضور المادة للراسبين فيها	Annahar				Arabic	2013-10-08	MOPH		Lebanese University Health Science students	Lebanese University students	Neutral	Event, no evidence used	0		0		0		0		0		0			0		0		0		0	0
Suzan Berbari	نحن عايشين من قلة الموت	Al Diyar				Arabic	2013-10-08	MOPH		Air pollution asthma lung diseases	Dr. Mirna Waked Dr. Sharaf abou Sharaf Dr. Jad Chaaban	Pessimistic	informative article	1	Reporting evidence from WHO Reporting evidence from interviews , no source given (expert)	1	no	0	no	0	WHO	1	no	0					1					4
Malak Makki	الأميركية تطلق إنجازاً يحمل إسم العاصمة "بيروت" تدخل كتاب الكيمياء	Al Safir				Arabic	2013-10-08	MOPH		New chemical reaction discovery	Dr. Makhlouf Haddadin	Optimistic	Event, no evidence used	0		0		0		0		0		0			0		0		0		0	0
Ghassan Rifi	جثة تنتظر فحوص الحمض النووي 3 لبنانياً يعودون من أندونيسيا 16	Al Safir				Arabic	2013-10-08	MOPH		drawning of the ship to Indonesia Investigation	forensic department	Pessimistic	Event, no evidence used	0		0		0		0		0		0			0		0		0		0	0
	وزارة الصحة: لالزامية تحصين التلاميذ كشرط اساس للتسجيل للعام الدراسي	Al Mada				Arabic	2013-10-09	MOPH		collaboration between the ministry of health and ministry of education Free vaccination of all students	MOH	Neutral	yes	1	بيان من MOH	1	no	0	no	0	MOPH	1	no	0					1					4
	اعطاء اللقاحات الاساسية الاطفال مجانا	Al Balad				Arabic	2013-10-09	MOPH		collaboration between the ministry of health and ministry of education Free vaccination of all students	MOH	Neutral	yes	1	Reporting evidence from the MOH	1	no	0	no	0	MOPH	1	no	0					1					4
	تعميم لوزير الصحة يلزم المراكز الصحية باعطاء اللقاحات الأساسية للأطفال مجانا مع بدء العام الدراسي	Al Watania				Arabic	2013-10-09	MOPH		collaboration between the ministry of health and ministry of education Free vaccination of all students	MOH	Neutral	yes	1	Reporting evidence from the MOH	1	no	0	no	0	MOPH	1	no	0					1					4
	خليل اصدر تعميم بالزام المراكز الصحية اعطاء اللقاحات للأطفال مجانا	Al Nashra				Arabic	2013-10-09	MOPH		Free vaccination of all the children	MOH	Neutral	yes	1	Reporting evidence from the MOH	1	no	0	no	0	MOPH	1	no	0					1					4
	تعميم باعطاء اللقاحات الأساسية للأطفال مجانا	Al Anwar				Arabic	2013-10-09	MOPH		collaboration between the ministry of health and ministry of education Free vaccination of all students	MOH	Neutral	yes	1	Reporting evidence from the MOH	1	no	0	no	0	MOPH	1	no	0					1					4
	N/A	Al Safir				Arabic	2013-10-09	MOPH		Free vaccination of all students	MOH	Neutral	yes	1	Reporting evidence from the MOH	1	no	0	no	0	MOPH	1	no	0					1					4
Jessica Maamari	تقنيات انقاذية متطوّرة... وفرة تجار الطبّ	Al Balad				Arabic	2013-10-09	MOPH		Breast cancer awarness Early diagnosis and prevention	Dr. Josef Kattan Sleiman Dr. Naji Saghir	Optimistic	yes	1	1)Stating an evidence without any source 2)Reporting evidence from speeches and an interview	1	no	0	no	0	no	0	no	0					1					3
Rana Saarati	المستشفيات: لا تستقبل النازحين و تعاني نقصا في الأدوية	Al Joumhouria				Arabic	2013-10-09	MOPH		Financial crisis of hospitals Refusal of admission of Syrian refugees	Sleiman Haroun	Pessimistic	yes	1	Reporting evidence from an interview done with Haroun, no source given	1	no	0	no	0	no	0	no	0					1					3
	سليمان هارون: المستشفيات غير قادرة على حمل كلفة استشفاء نازحي سوريا	Al Nashra				Arabic	2013-10-09	MOPH		Financial crisis of hospitals Refusal of admission of Syrian refugees	Sleiman Haroun	Pessimistic	Event, no evidence used	0		0		0		0		0		0			0		0		0		0	0
	مؤتمر طبّي ل"بيروت ماراثون"	Al Joumhouria				Arabic	2013-10-09	MOPH		Marathon Importance of doing conferences about sports and its benefits	Beirut Maraton Association Dr. Antoine Bustani (President of the Syndicate of physicians)	Optimistic	Event, no evidence used	0		0		0		0		0		0			0		0		0		0	0
Lucy Parsakhian	اعتصام في كلية الصحة بالبقاع	Al Balad				Arabic	2013-10-09	MOPH		Strike	Lebanese Univeristy faculty of health students	Pessimistic	Event, no evidence used	0		0		0		0		0		0			0		0		0		0	0
	نقابة الأطباء تندّد باعتداء على طبيب و عائلته	Annahar				Arabic	2013-10-09	MOPH		Violence agaunst a physician and his family	Syndicate of Physicians	Pessimistic	Event, no evidence used	0		0		0		0		0		0			0		0		0		0	0
	صيادلة النبطية تضامنو مع وسام الخطيب	Annahar				Arabic	2013-10-09	MOPH		Kidnapped pharmacist	Nabatieh pharmacists	Pessimistic	Event, no evidence used	0		0		0		0		0		0			0		0		0		0	0
	صيادلة النبطية يعتصمون	Al Binaa				Arabic	2013-10-09	MOPH		Kidnapped pharmacist	Nabatieh pharmacists	Pessimistic	Event, no evidence used	0		0		0		0		0		0			0		0		0		0	0
	صيادلة النبطية يعتصمون استنكارا لخطف الخطيب	Al Mustaqbal				Arabic	2013-10-09	MOPH		Kidnapped pharmacist	Nabatieh pharmacists	Pessimistic	Event, no evidence used	0		0		0		0		0		0			0		0		0		0	0
	صيادلة النبطية اعتصموا استنكارا لخطف الخطيب	Al Anwar				Arabic	2013-10-09	MOPH		Kidnapped pharmacist	Nabatieh pharmacists	Pessimistic	Event, no evidence used	0		0		0		0		0		0			0		0		0		0	0
	MUBS افتتحت كلية العلوم الصحية بتخصصات جديدة	Annahar				Arabic	2013-10-10	MOPH		Higher education Opening of a faculty of Health Sciences in MUBS	MUBS	Optimistic	Event, no evidence used	0		0		0		0		0		0			0		0		0		0	0
Fadia al Tabib	اللشمانية "نزح من حلب ال لبنان "همه" كبير و علاجه بسيط" المسبب لسعة "بعوض رملي" و وزارة الصحة ترصدته و عممت للمعالجة و الوقاية	Al Watania				Arabic	2013-10-10	MOPH		Leishmania definition, diagnosis, treatmen Awarness		Both	informative article	1	Reporting from unknown source	0	"تفيد المعلومات الصحية المتوفرة"	0	no	0	no	0	no	0					1					2
Fadia al Tabib	اللشمانية... مرض تسببه لسعة النعوض الرملي و علاجه بسيط	Al Binaa				Arabic	2013-10-10	MOPH		Leishmania definition, diagnosis, treatmen Awarness		Both	informative article	1	Reporting from unknown source	0	"تفيد المعلومات الصحية المتوفرة" "المراجع العلمية تشير الى"	0	no	0	no	0	no	0					1					2
	مذا يجري في مستشفى رفيق الحريري	Al Liwaa				Arabic	2013-10-10	MOPH		Financial crisis of RHUH	Beirut Ministers	Pessimistic	Event, no evidence used	0		0		0		0		0		0			0		0		0		0	0
	سليمان هارون: المستشفيات غير قادرة على حمل كلفة استشفاء نازحي سوريا	Al Nashra				Arabic	2013-10-10	MOPH		Financial crisis of hospitals Refusal of admission of Syrian refugees	Sleiman Haroun	Pessimistic	Event, no evidence used	0		0		0		0		0		0			0		0		0		0	0
Malak Makki	فكوا العقدة.. حملة وطنية ربع اللبنانيين يعاني من امراض نفسية	Al Safir				Arabic	2013-10-11	MOPH		Mentalhealth awareness	Nayla Abou Haidar Dr. Layla Dirani	Optimistic	yes	1	Reporting evidence from speeches, no source was given	1	no	1	no	0	no	0	no	0					1					4
	اطلاق حملة توعية عن الصحة النفسية في الجممعة الأمركية و الكلمات شددت على معالجة الوصمة الأجتماعية المرافقة الأمراض النفسية	Al Watania				Arabic	2013-10-11	MOPH		Mentalhealth awareness	AUB-MC Embrace MOH Nayla Abou Haidar	Optimistic	yes	1	Reporting evidence from speeches, no source was given	1	no	1	no	0	no	0	no	0					1					4
	لقاء حول الصحة النفسية في الأمركية	Al Anwar				Arabic	2013-10-11	MOPH		Mentalhealth awareness	AUB-MC Embrace MOH Nayla Abou Haidar	Optimistic	yes	1	Reporting evidence from speeches, no source was given	1	no	1	no	0	no	0	no	0					1					4
	"تفاعل كيميائي" اكتشفه أستاذ في الأمركية أطلق عليه اسم " دايفس- بيروت"	Annahar				Arabic	2013-10-11	MOPH		New chemical reaction discovery	Dr. Makhlouf Haddadin	Optimistic	Event, no evidence used	0		0		0		0		0		0			0		0		0		0	0
	أستاذ من الأمركية يتميز عالميا في الكيمياء	Al Binaa				Arabic	2013-10-11	MOPH		New chemical reaction discovery	Dr. Makhlouf Haddadin	Optimistic	Event, no evidence used	0		0		0		0		0		0			0		0		0		0	0
Kamel Saleh	"الأدارة": وعد بمليار ليرة... و تتفهم المطالب موظفو "مستشفى الحريري": خيمة الأعتصام اليوم	Al Safir				Arabic	2013-10-11	MOPH		Financial crisis of RHUH	Dr. Wassim Wazzan لجنة موظفي المستشفى	Pessimistic	yes	1	Reporting evidence from interview, no source was given	1	no	0	no	0	no	0	no	0					1					3
Salwa Baalbaki	أزمة رواتب موظفي ""مستشفى رفيق الحريري" عود على بدء الوزان: المشكلة عند وزارة المال تقنية و في طريقها الى الحل قبل العيد	Annahar				Arabic	2013-10-11	MOPH		Financial crisis of RHUH	Dr. Wassim Wazzan	Pessimistic	yes	1	Reporting evidence from interview, no source was given	1	no	0	no	0	no	0	no	0					1					3
	موظفومستشفى الحريري يطالبون برواتبهم	Al Joumhouria				Arabic	2013-10-11	MOPH		Financial crisis of RHUH	لجنة موظفي المستشفى	Pessimistic	yes	1	بيان	0	no	0	no	0	no	0	no	0					1					2
	موظفومستشفى الحريري يحتجون على عدم قبض رواتبهم	Al Balad				Arabic	2013-10-11	MOPH		Financial crisis of RHUH	لجنة موظفي المستشفى	Pessimistic	yes	1	بيان	0	no	0	no	0	no	0	no	0					1					2
	اعتصام لموظفي مستشفى رفيق الحريري احتجاجا على عدم قبض رواتبهم	Al Mustaqbal				Arabic	2013-10-11	MOPH		Financial crisis of RHUH	لجنة موظفي المستشفى	Pessimistic	yes	1	بيان	0	no	0	no	0	no	0	no	0					1					2
	اعتصام موظفي مستشفى رفيق الحريري احتجاجا على عدم قبض رواتبهم	Al Anwar				Arabic	2013-10-11	MOPH		Financial crisis of RHUH	لجنة موظفي المستشفى	Pessimistic	yes	1	بيان	0	no	0	no	0	no	0	no	0					1					2
	موظفو مستشفى بيروت بلا رواتب	Al Akhbar				Arabic	2013-10-11	MOPH		Financial crisis of RHUH	لجنة موظفي المستشفى	Pessimistic	Event, no evidence used	0		0		0		0		0		0			0		0		0		0	0
	اختر غذاء صحيا و سليما في الوقاصد	Annahar				Arabic	2013-10-11	MOPH		Eat Safe Eat Well capmaign	Makassed Hospital	Optimistic	Event, no evidence used	0		0		0		0		0		0			0		0		0		0	0
	حملة توعية عن الغذاء الصحي في مستشفى المقاصد	Al Anwar				Arabic	2013-10-11	MOPH		Eat Safe Eat Well capmaign	Makassed Hospital	Optimistic	Event, no evidence used	0		0		0		0		0		0			0		0		0		0	0
	سفيرة فنزويلا تزور "مستشفى البتول"	Al Binaa				Arabic	2013-10-11	MOPH		Embassador of Venezuala visists Batoul Hospital Provision of medical equipment	Batoul Hospital Embassador of Venezuala	Optimistic	Event, no evidence used	0		0		0		0		0		0			0		0		0		0	0
	اتحاد صناديق التعاضد الصحية أعلن توصياته في مؤتمر ضو: نتمنى وجود نظام رعاية صحية يشمل كل اللبنانيين	Al Diyar				Arabic	2013-10-11	MOPH		Universal Health coverage	اتحاد صناديق التعاضد الصحية	Optimistic	yes	1	Reporting evidence from a meeting, no source was given	1	no	0	no	0	no	0	no	0					1					3
	ضو: هدفنا توفير الخدمة الصحية	Annahar				Arabic	2013-10-11	MOPH		Universal Health coverage	اتحاد صناديق التعاضد الصحية	Optimistic	yes	1	Reporting evidence from a meeting, no source was given	1	no	0	no	0	no	0	no	0					1					3
	اتحاد صناديق التعاضد الصحية أعلن توصياته مؤتمر 18 ايلول ضو: لا نبغي الربح و توفير الخدمة الصحية لكل مريض بكرامة	Al Watania				Arabic	2013-10-11	MOPH		Universal Health coverage	اتحاد صناديق التعاضد الصحية	Optimistic	yes	1	Reporting evidence from a meeting, no source was given	1	no	0	no	0	no	0	no	0					1					3
	تحاد صناديق التعاضد الصحية أعلن توصياته مؤتمر 18 ايلول	Al Binaa				Arabic	2013-10-11	MOPH		Universal Health coverage	اتحاد صناديق التعاضد الصحية	Optimistic	yes	1	Reporting evidence from a meeting, no source was given	1	no	0	no	0	no	0	no	0					1					3
	مؤتمر اتحاد صناديق التعاضد اوصى باعتماد نظام رعاية صحية شامل لكل اللبنانيين	Al Anwar				Arabic	2013-10-11	MOPH		Universal Health coverage	اتحاد صناديق التعاضد الصحية	Optimistic	yes	1	Reporting evidence from a meeting, no source was given	1	no	0	no	0	no	0	no	0					1					3
	ارتباك صناديق التعاضد الصحية	Al Akhbar				Arabic	2013-10-11	MOPH		Universal Health coverage	اتحاد صناديق التعاضد الصحية	Optimistic	Event, no evidence used	0		0		0		0		0		0			0		0		0		0	0
	إطلاق حملة توعية على إلتهاب المفاصل الرثوي خوري ممثلاً خليل: نأمل تغير الظروف ليعود لبنان مستشفى الشرق	Al Watania				Arabic	2013-10-12	MOPH		conference for awareness of rheumatoid arethritis Lebanon as a medical attraction to other countries	Othman الجمعية اللبنانية لأمراض الروماتيزم	Both	yes	1	1)Reporting evience from a speech, no source given 2) Reporting evidence from speech refereing to international studies	1	International studies	1	no	0	no	0	no	0	no			International	1					4
	حملة توعية وطنية: "معاً ضد الروماتويد"	Al Safir				Arabic	2013-10-12	MOPH		conference for awareness of rheumatoid arethritis	Othman	Neutral	yes	1	Reporting evidence from speech refering to international studies	1	International studies	1	no	0	no	0	no	0	no			International and includes Lebanon	1					4
	حملة ل"اللبنانية للروماتيزم" عن إلتهاب المفاصل الرثوي	Al Mustaqbal				Arabic	2013-10-12	MOPH		conference for awareness of rheumatoid arethritis Lebanon as a medical attraction to other countries	Othman الجمعية اللبنانية لأمراض الروماتيزم	Both	yes	1	1)Reporting evience from a speech, no source given 2) Reporting evidence from speech refereing to international studies	1	International studies	1	no	0	no	0	no	0	no			International	1					4
	إلتهاب المفاصل الرثوي.. العلاج المبكر خير وقاية من الضرر اللاحق	Al Binaa				Arabic	2013-10-12	MOPH		conference for awareness of rheumatoid arethritis Lebanon as a medical attraction to other countries	Othman الجمعية اللبنانية لأمراض الروماتيزم	Both	yes	1	1)Reporting evience from a speech, no source given 2) Reporting evidence from speech refereing to international studies	1	International studies	1	no	0	no	0	no	0	no			International	1					4
	حملة توعية على إلتهاب المفاصل الرثوي ونصف الشعب اللبناني لا يملك تغطية إجتماعية	Al Anwar				Arabic	2013-10-12	MOPH		conference for awareness of rheumatoid arethritis Lebanon as a medical attraction to other countries	Othman الجمعية اللبنانية لأمراض الروماتيزم	Both	yes	1	1)Reporting evience from a speech, no source given 2) Reporting evidence from speech refereing to international studies	1	International studies	1	no	0	no	0	no	0	no			International	1					4
	إطلاق حملة "فكوا العقدة" في "الأمريكية" عن الصحة النفسية	Al Binaa				Arabic	2013-10-12	MOPH		AUBMC mental health awareness	AUBMC, EMBRACE	Both	yes	1	1)Reporting evience from a speech, no source given (expert)	1	no	1	no	0	no	0	no	0					1					4
	AUBMC: أكثر من نصف النساء المصابات بسرطان الثدي في لبنان هن دون الخمسين	Annahar				Arabic	2013-10-12	MOPH		Study about breast cancer	AUBMC	Pessimistic	yes	1	Refereing to a study done at the AUBMC	1	no	0	two of the authors I mentioned (Dr. Naji Saghir and Dr. Natalie Zgheib)	1	AUBMC	1	no	0	no			Lebanon	1					5
Cynthia Awad	فادي نصر: الكشف المبكر يحميك من القاتل الأول	Al Joumhouria				Arabic	2013-10-12	MOPH		Breast Cancer awareness	Dr. Fadi Nasr	Both	yes	1	interview with a physician, refering to a study	1	no	0	no	0	no	0	no	0	no			Lebanon	1					3
Zeinab Mouhsen	الكشف المبكر يشفي من سرطان الثدي	Al Akhbar				Arabic	2013-10-12	MOPH		Breast Cancer awareness	Dr. Fadi Nasr	Both	yes	1	interview with a physician, refering to a study	1	no	0	no	0	no	0	no	0	no			Lebanon	1					3
	نصف اللبنانيات المصابات بسرطان الثدي دون الخمسين من العمر	Al Nashra				Arabic	2013-10-12	MOPH		Breast Cancer awareness	Dr. Fadi Nasr	Pessimistic	Event, no evidence used	0		0		0		0		0		0			0		0		0		0	0
	نصف المصابات بسرطان الثدي دون الخمسين	Al Mustaqbal				Arabic	2013-10-12	MOPH		Breast Cancer awareness	Dr. Fadi Nasr	Pessimistic	Event, no evidence used	0		0		0		0		0		0			0		0		0		0	0
	نصف نساء لبنان المصابات بسرطان الثدي دون الخمسين	Al Binaa				Arabic	2013-10-12	MOPH		Study about breast cancer	AUBMC	Pessimistic	yes	1	Refereing to a study done at the AUBMC	1	no	0	two of the authors I mentioned (Dr. Naji Saghir and Dr. Natalie Zgheib)	1	AUB	1	no	0	no			Lebanon	1					5
	N/A	Al Safir				Arabic	2013-10-12	MOPH		Study about breast cancer	AUBMC	Pessimistic	yes	1	Refereing to a study done at the AUBMC	1	no	0	no	0	AUBMC	1	no	0	no			Lebanon	1					4
Kamel Saleh	الصحة: الرواتب اليوم.. والمطلوب خطة إصلاحية موظفو "مستشفى الحريري": العيد في خيمتي الإعتصام	Al Safir				Arabic	2013-10-12	MOPH		Rafik Hariri Governmental Hospital financial crisis	ministry of finance	Pessimistic	Event, no evidence used	0		0		0		0		0		0			0		0		0		0	0
	رواتب موظفي "مستشفى الحريري" بدءًا من اليوم أو الاثنين الوزان ل"النهار": وزير المال علاج الموضوع من واشنطن	Annahar				Arabic	2013-10-12	MOPH		Rafik Hariri Governmental Hospital financial crisis	ministry of finance	Pessimistic	Event, no evidence used	0		0		0		0		0		0			0		0		0		0	0
Zeina Zaaiter	مستشفى "الحريري"... أزمة بين إدارة ووزير وعمالة زائدة	Al Balad				Arabic	2013-10-12	MOPH		Rafik Hariri Governmental Hospital financial crisis	ministry of finance	Pessimistic	Event, no evidence used	0		0		0		0		0		0			0		0		0		0	0
	إعتصام لموظفي مستشفى الحريري بيروت الحكومي إحتجاجاً علل التباطؤ في دفع المستحقات	al diyar				Arabic	2013-10-12	MOPH		Rafik Hariri Governmental Hospital financial crisis	ministry of finance	Pessimistic	Event, no evidence used	0		0		0		0		0		0			0		0		0		0	0
	موظفو "مستشفى رفيق الحريري الجامعي" اعتصموا إحتجاجاً على تباطؤ في دفع المستحقات	Al Liwaa				Arabic	2013-10-12	MOPH		Rafik Hariri Governmental Hospital financial crisis	ministry of finance	Pessimistic	Event, no evidence used	0		0		0		0		0		0			0		0		0		0	0
	إعتصام لموظفي مستشفى بيروت الحكومي: 1100 عائلة إلى مصير مجهول نتيجة الإستهتار	Al Binaa				Arabic	2013-10-12	MOPH		Rafik Hariri Governmental Hospital financial crisis	ministry of finance	Pessimistic	Event, no evidence used	0		0		0		0		0		0			0		0		0		0	0
	موظفو مستشفى الحريري ينفذون إعتصام رفضاً للتباطؤ في دفع مستحقاتهم	Al Sharek				Arabic	2013-10-12	MOPH		Rafik Hariri Governmental Hospital financial crisis	ministry of finance	Pessimistic	Event, no evidence used	0		0		0		0		0		0			0		0		0		0	0
	إعتصام موظفي مستشفى رفيق الحريري الجامعي إحتجاجاً الى تباطؤ في دفع مستحقاتهم	Al Anwar				Arabic	2013-10-12	MOPH		Rafik Hariri Governmental Hospital financial crisis	ministry of finance	Pessimistic	Event, no evidence used	0		0		0		0		0		0			0		0		0		0	0
	إجتماع مشترك بين نقابتي أطباء الأسنان ومستوردي أدوية طب الأسنان	Al Nashra				Arabic	2013-10-12	MOPH		Problems in retrieving pharmaceutical products from the customs depratment	syndicate of dentists	Pessimistic	Event, no evidence used	0		0		0		0		0		0			0		0		0		0	0
	لقاء بين نقابتي أطباء الأسنان ومستوردي الأدوية	Al Binaa				Arabic	2013-10-12	MOPH		Problems in retrieving pharmaceutical products from the customs depratment	syndicate of dentists	Pessimistic	Event, no evidence used	0		0		0		0		0		0			0		0		0		0	0
	متابعة مشكلة واردات طب الأسنان	Al Anwar				Arabic	2013-10-12	MOPH		Problems in retrieving pharmaceutical products from the customs depratment	syndicate of dentists	Pessimistic	Event, no evidence used	0		0		0		0		0		0			0		0		0		0	0
	مجلس الإنماء والإعمار يتولى التلزيم "مستشفى صور" الجديد نحو التنفيذ	Al Safir				Arabic	2013-10-12	MOPH		Building sour governmental hospital	Sour Governmental Hospital	Optimistic	Event, no evidence used	0		0		0		0		0		0			0		0		0		0	0
Intisar al Dannan	النازحون في عين الحلوه: الموت على أبواب المستشفيات	Al Safir				Arabic	2013-10-12	MOPH		Inadequate health care for the refugees	Syrian refugees	Pessimistic	Event, no evidence used	0		0		0		0		0		0			0		0		0		0	0
	حملة نظافة صحية وقائية للنازحين السوريين في أنصار	Al Watania				Arabic	2013-10-12	MOPH		Refugees' hygiene	BEYOND, MOPH, UNICEF	Optimistic	Event, no evidence used	0		0		0		0		0		0			0		0		0		0	0
	حملة نظافة صحية وقائية للنازحين السوريين في أنصار	Al Mustaqbal				Arabic	2013-10-12	MOPH		Refugees' hygiene	BEYOND, MOPH, UNICEF	Optimistic	Event, no evidence used	0		0		0		0		0		0			0		0		0		0	0
	حملة نظافة صحية وقائية للنازحين السوريين	Al Anwar				Arabic	2013-10-12	MOPH		Refugees' hygiene	BEYOND, MOPH, UNICEF	Optimistic	Event, no evidence used	0		0		0		0		0		0			0		0		0		0	0
	حوماني للنهر: هناك حالات جرب بين النازحين السوريين للجنوب	Al Nashra				Arabic	2013-10-12	MOPH		Refugees' hygiene	BEYOND, MOPH, UNICEF, Houmani	Both	Event, no evidence used	0		0		0		0		0		0			0		0		0		0	0
	الغذاء الصحي... حملة توعية في المقاصد	Al Mustaqbal				Arabic	2013-10-12	MOPH		Campaign about healthy nutrition	Makassed Hospital	Optimistic	Event, no evidence used	0		0		0		0		0		0			0		0		0		0	0
	شيلي ألهم عن صدرك قبل فوات الأوان	Al Mada				Arabic	2013-10-18	MOPH		Breast Cancer awareness	Rania Khalil Kayyem	Pessimistic	yes	1	Reporting statistics without source	0	no	0	no	0	no	0	no	0					1					2
	بستاني: شلل الأطفال عد للظهور مع وصول النازحين واللقاح بكل المستوصفات	Al Nashra				Arabic	2013-10-18	MOPH		Polio	Dr. Antoine Boustani	Pessimistic	Event, no evidence used	0		0		0		0		0		0			0		0		0		0	0
Malak Makki	خط ساخن للمرضى "الكشف المبكر عن الروماتيزم"	Al Safir				Arabic	2013-10-18	MOPH		Rheumatoid arethritis	Dr. Peter Nash	Optimistic	yes	1	Reporting evidence from speech, no source given (expert)	1	no	0	no	0	no	0	no	0					1					3
	جهاز تصوير صوت لمستوصف دار العناية	Annahar				Arabic	2013-10-18	MOPH		X-Ray machine donated to dal al inaya	Rottery	Optimistic	Event, no evidence used	0		0		0		0		0		0			0		0		0		0	0
	الصلح زارت مستشفى "بهمن" وجالت على الأطفال المصابين بالسرطان	al diyar				Arabic	2013-10-18	MOPH		Visit to children cancer patients in Bahman Hospital	Leila Soleh	Optimistic	Event, no evidence used	0		0		0		0		0		0			0		0		0		0	0
Malak Makki	حضور الطبيب يريح المريض	Al Safir				Arabic	2013-10-18	MOPH		Emotional support to the patient	AUBMC	Both	Event, no evidence used	0		0		0		0		0		0			0		0		0		0	0
	السيجارة الإلكترونية تدرسها الجامعة الأميركية بتمويل من الحكومة الأميركية لمصلحة إدارة الغذاء	Annahar				Arabic	2013-10-18	MOPH		Research about electonic cigarettes wil be done by the AUB	AUB	Optimistic	Event, no evidence used	0		0		0		0		0		0			0		0		0		0	0
	2 مليون دولار إلى "AUB" لدراسة السجائر الإلكترونية	Al Akhbar				Arabic	2013-10-18	MOPH		Research about electonic cigarettes wil be done by the AUB after receiving 2 million dollars grant	AUB	Optimistic	Event, no evidence used	0		0		0		0		0		0			0		0		0		0	0
Elissar Habib	إسترجاع العذرية في ساعة... في المستشفيات اللبنانية	Al Joumhouria				Arabic	2013-10-18	MOPH		Hymen repair (hymenoplasty) an increasing tendency in lebanon	anonymous physician	Neutral	Informative article	1	Reporting evidence from interview with the anonymous physician (expert)	1	no	0	no	0	no	0	no	0					1					3
Dr. Mohamad Khalil Rida	كارثة العبارة الأندونيسية من زاوية الطب الشرعي!	Al Liwaa				Arabic	2013-10-18	MOPH		drawning of the ship to Indonesia Investigation	forensic department	Neutral	Informative article	1		0		0		0		0		0			0		1		0		0	2
Daniel Khayat	وسام الخطيب حراً في اليوم ال16 لخطفه تفاصيل مكتومة تفضح إنحلال سلطة الدولة	Annahar				Arabic	2013-10-18	MOPH		Release of the kidnapped pharmacist	wissam khatib	Optimistic	Event, no evidence used	0		0		0		0		0		0			0		0		0		0	0
Samer Husseini	إطلاق المخطوف الخطيب	Al Safir				Arabic	2013-10-18	MOPH		Release of the kidnapped pharmacist	wissam khatib	Optimistic	Event, no evidence used	0		0		0		0		0		0			0		0		0		0	0
Mohamad Nazal	الإفراج عن وسام الخطيب: تفاصيل غامضة	Al Akhbar				Arabic	2013-10-18	MOPH		Release of the kidnapped pharmacist	wissam khatib	Optimistic	Event, no evidence used	0		0		0		0		0		0			0		0		0		0	0
	الإفراج عن الصيدلي الخطيب	Al Anwar				Arabic	2013-10-18	MOPH		Release of the kidnapped pharmacist	wissam khatib	Optimistic	Event, no evidence used	0		0		0		0		0		0			0		0		0		0	0
	المؤتمر ال-21 للصيادلة	al diyar				Arabic	2013-10-19	MOPH		syndicate of pharmacists annual conference	syndicate of pharmacists	Neutral	Event, no evidence used	0		0		0		0		0		0			0		0		0		0	0
	المؤتمر ال-21 للصيادلة	Al Liwaa				Arabic	2013-10-19	MOPH		syndicate of pharmacists annual conference	syndicate of pharmacists	Neutral	Event, no evidence used	0		0		0		0		0		0			0		0		0		0	0
	غرفة فخري دلول للعنقية في بنت جبيل الحكومي	Al Safir				Arabic	2013-10-19	MOPH		ICU room deticated to fakhri dalloul	bint jbeil governmental hospital	Optimistic	Event, no evidence used	0		0		0		0		0		0			0		0		0		0	0
Lucy Parsakhian	الصيدلي وسام الخطيب حر وخاطفوه محررون من المحاسبة	Al Balad				Arabic	2013-10-19	MOPH		Release of the kidnapped pharmacist	wissam khatib	Both	Event, no evidence used	0		0		0		0		0		0			0		0		0		0	0
	خليل: لحكومة مسؤولة الصلاحيات تحضر لإستحقاق إنتخابات رئيس الجمهورية	Annahar				Arabic	2013-10-21	MOPH		Forming a government ICU room deticated to fakhri dalloul	minister of health	Pessimistic	Event, no evidence used	0		0		0		0		0		0			0		0		0		0	0
	خليل: التغطية الصحية أولى قرارات الحكومة الجديدة والفرحة بعودة مخطوفي اعزاز لا تكتمل إلا بعودة المطرانين	Al Mada				Arabic	2013-10-21	MOPH		Need for changes in the healthcare system	minister of health	Pessimistic	Event, no evidence used	0		0		0		0		0		0			0		0		0		0	0
	خليل في مؤتمر الصيادلة: التغطية الصحية أولى قرارات الحكومة الجديدة والفرحة بعودة مخطوفي اعزاز لا تكتمل إلا بعودة المطرانين	Al Watania				Arabic	2013-10-21	MOPH		Need for changes in the healthcare system	minister of health	Pessimistic	Event, no evidence used	0		0		0		0		0		0			0		0		0		0	0
	المؤتمر الصيدلي ال-21 حول التطور العلمي خليل: التغطية الصحية أولى قرارات الحكومة الجديدة حسونة: نعمل على تطوير المهنة وتطبيق القوانين	al diyar				Arabic	2013-10-21	MOPH		Need for changes in the healthcare system	minister of health	Pessimistic	Event, no evidence used	0		0		0		0		0		0			0		0		0		0	0
	خليل في مؤتمر الصيادلة: التغطية الصحية أول قرارات الحكومة الجديدة	Al Binaa				Arabic	2013-10-21	MOPH		Need for changes in the healthcare system	minister of health	Pessimistic	Event, no evidence used	0		0		0		0		0		0			0		0		0		0	0
	مؤتمر نقابة الصيادلة الحادي والعشرون خليل: لتغطية الصحية أول قرارات الحكومة الجديدة	Al Safir				Arabic	2013-10-21	MOPH		Need for changes in the healthcare system Universal Healthcare coverage	minister of health	Optimistic	Event, no evidence used	0		0		0		0		0		0			0		0		0		0	0
	وزير الصحة في مؤتمر الصيادلة: مشروع التغطية أصبح جاهزاً	Annahar				Arabic	2013-10-21	MOPH		Need for changes in the healthcare system Universal Healthcare coverage	minister of health	Optimistic	Event, no evidence used	0		0		0		0		0		0			0		0		0		0	0
	خليل خلال مؤتمر الصيادلة 21- التطور العلمي: التغطية الصحية أولى قرارات الحكومة الجديدة	Al Liwaa				Arabic	2013-10-21	MOPH		Need for changes in the healthcare system Universal Healthcare coverage	minister of health	Optimistic	Event, no evidence used	0		0		0		0		0		0			0		0		0		0	0
	إنعقاد المؤتمر ال-21 للصيادلة برعاية سليمان: لا قيمة لمشروع صحي من دون تغير جذري	Al Sharek				Arabic	2013-10-21	MOPH		Need for changes in the healthcare system Universal Healthcare coverage	minister of health	Optimistic	Event, no evidence used	0		0		0		0		0		0			0		0		0		0	0
	التغطية الصحية إلى الحكومة العتيدة	Al Akhbar				Arabic	2013-10-21	MOPH		Need for changes in the healthcare system Universal Healthcare coverage	minister of health	Optimistic	Event, no evidence used	0		0		0		0		0		0			0		0		0		0	0
	المستشفيات الحكومية... من دون نذحم كانت تعاني	Al Joumhouria				Arabic	2013-10-21	MOPH		Governmental hospitals financial crisis	Governmental hospitals	Pessimistic	Event, no evidence used	0		0		0		0		0		0			0		0		0		0	0
	حملة صحية عاينت 250 حالة للنازحين السوريين في الدوير	Al Nashra				Arabic	2013-10-21	MOPH		Refugees healthcare provision	Doueir municipality, UNICEF, BEYOND	Optimistic	Event, no evidence used	0		0		0		0		0		0			0		0		0		0	0
	رحاب نصر... لبنانية تبتكر علاجاً لأحد سرطانات الدم	Annahar				Arabic	2013-10-21	MOPH		Discovering a treatment for leukemia	AUB	Optimistic	Event, no evidence used	0		0		0		0		0		0			0		0		0		0	0
Salwa Baalbaki	خطأ في القانون أخر تطبيق الناس التحذيري على علب الدخان حتى 8 ت 2/ سقلاوي: نحن من صحح الخطأ/ مجدلاني: لا مبرر ل:الريجي" لعدم التطبيق	Annahar				Arabic	2013-10-21	MOPH		Delay of application of law 174 to label cigarette packages with warning signs	Siklawi, Majdalani	Pessimistic	Event, no evidence used	0		0		0		0		0		0			0		0		0		0	0
	حسن خليل: لتشكيل حكومة قادرة على تقرير مشاريع تعزز فرص النهوض	Lebanon Files				Arabic	2013-10-21	MOPH		Forming a government ICU room deticated to fakhri dalloul	minister of health	Pessimistic	Event, no evidence used	0		0		0		0		0		0			0		0		0		0	0
	حملة مجانية لكشف عن سرطان الثدي	Al Balad				Arabic	2013-10-22	MOPH		Free mammography testing	مركز الخدمات الإنمائية- عكار	Optimistic	Event, no evidence used	0		0		0		0		0		0			0		0		0		0	0
	حملة أتوعية حول سرطان الثدي تنطلق في عكار	Al Mustaqbal				Arabic	2013-10-22	MOPH		Free mammography testing	مركز الخدمات الإنمائية- عكار	Optimistic	Event, no evidence used	0		0		0		0		0		0			0		0		0		0	0
Jessica Maamari	تقنية ترميم الثدي ... 7% في لبنان فقط	Al Balad				Arabic	2013-10-22	MOPH		Breast reconstruction after mastectomy is not common in Lebanon	Dr. Nabil Hkayem	Neutral	yes	1	Reporting evidence from speeches, no source given (expert)	1	no	0	no	0	no	0	no	0					1					3
	مؤتمر ل"اللبنانين للطب النفسي" عن سمات الشخصية واضطراباتها	Al Binaa				Arabic	2013-10-22	MOPH		Mental Health	الجمعية اللبنانية للطب النفسي	Pessimistic	yes	1	Reporting evidence from speech, refering to a study	2	1) no, meantioning that the speaker referred to an international studies with no further information 2) Refering to a study done by "Idraac" Cross-sectional study http://www.irbd.org/dldocs/Suitability-of-the-TEMPS-A-for-population-based-studies.pdf	1	no	0	idraac, balamand, st george hospital	1	no	0	Suitability of the TEMPS-A for population-based studies: Ease of administration and stability of affective temperaments in its Lebanese version	no	0	Lebanon	1	Neutral	1	no	0	7
	مؤتمر عن سمات الشخصية واضطراباتها	Al Akhbar				Arabic	2013-10-22	MOPH		Mental Health	الجمعية اللبنانية للطب النفسي	Pessimistic	yes	1	Reporting evidence from speech, refering to a study	2	Refering to a tsudy done by "Idraac" Cross-sectional study http://www.irbd.org/dldocs/Suitability-of-the-TEMPS-A-for-population-based-studies.pdf	1	no	0	idraac, balamand, st george hospital	1	no	0	Suitability of the TEMPS-A for population-based studies: Ease of administration and stability of affective temperaments in its Lebanese version	no	0	Lebanon	1	Neutral	1	no	0	7
	جمعية الطب النفسي نظمت مؤتمر عن سمات الشخصية واضطراباتها	Al Liwaa				Arabic	2013-10-22	MOPH		Mental Health	الجمعية اللبنانية للطب النفسي	Pessimistic	Event, no evidence used	0		0		0		0		0		0			0		0		0		0	0
	سمات الشخصية واضطراباتها لجمعية الطب النفسي	Al Mustaqbal				Arabic	2013-10-22	MOPH		Mental Health	الجمعية اللبنانية للطب النفسي	Pessimistic	Event, no evidence used	0		0		0		0		0		0			0		0		0		0	0
	حملة صحية عاينت 250حالة للنازحين السوريين في الدوير	Al Watania				Arabic	2013-10-22	MOPH		Refugees healthcare provision	Doueir municipality, UNICEF, BEYOND	Optimistic	Event, no evidence used	0		0		0		0		0		0			0		0		0		0	0
	حملة صحية عاينت 250حالة للنازحين السوريين في الدوير	Al Nashra				Arabic	2013-10-22	MOPH		Refugees healthcare provision	Doueir municipality, UNICEF, BEYOND	Optimistic	Event, no evidence used	0		0		0		0		0		0			0		0		0		0	0
	حملة صحية شملت 250 نازحاً في الدوير	Al Mustaqbal				Arabic	2013-10-22	MOPH		Refugees healthcare provision	Doueir municipality, UNICEF, BEYOND	Optimistic	Event, no evidence used	0		0		0		0		0		0			0		0		0		0	0
	حملة صحية عينت 250 حالة لنازحين	Al Anwar				Arabic	2013-10-22	MOPH		Refugees healthcare provision	Doueir municipality, UNICEF, BEYOND	Optimistic	Event, no evidence used	0		0		0		0		0		0			0		0		0		0	0
	المؤتمر الطبي لسباق ماراثون بيروت 2013	Al Balad				Arabic	2013-10-22	MOPH		Awareness about health for the marathon participants	Hassan mehieddeine, Dr. Antoine Boustani, May Khalil	Optimistic	Event, no evidence used	0		0		0		0		0		0			0		0		0		0	0
	بيروت ماراثون استعرضت خطتها الطبية...	Al Liwaa				Arabic	2013-10-22	MOPH		Awareness about health for the marathon participants	Hassan mehieddeine, Dr. Antoine Boustani, May Khalil	Optimistic	Event, no evidence used	0		0		0		0		0		0			0		0		0		0	0
	جولة على دراجات الهوائية لدعم مرضى	Annahar				Arabic	2013-10-22	MOPH		Biking for fund raising	beirut by bike , solidair, AUBMC	Optimistic	Event, no evidence used	0		0		0		0		0		0			0		0		0		0	0
	شهادة تقدير للمركز الطبي في الأمريكية	Al Mustaqbal				Arabic	2013-10-22	MOPH		AUBMC accreditation	AUBMC, ACS NSQIP	Optimistic	Event, no evidence used	0		0		0		0		0		0			0		0		0		0	0
	إحتفال في دار العناية الصالحية لتسلمها جهاز تصوير صوتي	Al Anwar				Arabic	2013-10-22	MOPH		X-Ray machine donated to dal al inaya Celebration	Dar Inaya	Optimistic	Event, no evidence used	0		0		0		0		0		0			0		0		0		0	0
	نقابة الصيادلة كرمت المشاركين في مؤتمرها وحسونة أكد الحفاظ على رسالية المهنة	al diyar				Arabic	2013-10-22	MOPH		syndicate of pharmacists annual conference	syndicate of pharmacists	Optimistic	Event, no evidence used	0		0		0		0		0		0			0		0		0		0	0
	w نقابة الصيادلة المشاركين في مؤتمرها	Al Mustaqbal				Arabic	2013-10-22	MOPH		syndicate of pharmacists annual conference	syndicate of pharmacists	Optimistic	Event, no evidence used	0		0		0		0		0		0			0		0		0		0	0
	نقابة الصيادلة كرمت المشاركين في مؤتمرها	Al Binaa				Arabic	2013-10-22	MOPH		syndicate of pharmacists annual conference	syndicate of pharmacists	Optimistic	Event, no evidence used	0		0		0		0		0		0			0		0		0		0	0
	نقل عدد من محرري اعزاز إلى مستشفى الساحل لإجراء الفحوصات اللازمة	Al Mada				Arabic	2013-10-22	MOPH		Kidnapped people should be taken to sahel hospital for check ups	Nabih Berri	Optimistic	Event, no evidence used	0		0		0		0		0		0			0		0		0		0	0
	فحوص طبية لمحررين من اعزاز	Annahar				Arabic	2013-10-22	MOPH		Kidnapped people should be taken to sahel hospital for check ups	Nabih Berri	Optimistic	Event, no evidence used	0		0		0		0		0		0			0		0		0		0	0
	إستشفاء	Al Safir				Arabic	2013-10-22	MOPH		Kidnapped people should be taken to sahel hospital for check ups	Nabih Berri	Optimistic	Event, no evidence used	0		0		0		0		0		0			0		0		0		0	0
	نقل عدد من محرري اعزاز إلى مستشفى الساحل	Al Watania				Arabic	2013-10-22	MOPH		Kidnapped people should be taken to sahel hospital for check ups	Nabih Berri	Optimistic	Event, no evidence used	0		0		0		0		0		0			0		0		0		0	0
	بحث مع غريب المستوى الطبي في لبنان ميقاتي عرض التطورات مع سليمان وتابع ملف مخالفات البناء مع ترو	al diyar				Arabic	2013-10-22	MOPH		Dr. Ghrayeb at the president	Najib Mikati, President Michel Sleiman, Dr. Gabriel Ghrayeb	Optimistic	Event, no evidence used	0		0		0		0		0		0			0		0		0		0	0
	حملة كشف عن سرطان الثدي في رحبة	Annahar				Arabic	2013-10-23	MOPH		Free breast cancer diagnosis	Issam Fares Association Halba municiolaity مركز الخدمات الإنمائية في حلبا	Optimistic	Event, no evidence used	0		0		0		0		0		0			0		0		0		0	0
	حملة تبرع بالدم ل-4 جمعيات في اليوم العالمي لمكافحة سرطان الثدي	Al Watania				Arabic	2013-10-23	MOPH		Blood donation for breast cancer patients	Donner sang compter الصوت الثالث لأجل لبنان	Optimistic	Event, no evidence used	0		0		0		0		0		0			0		0		0		0	0
	حملة تبرع بالدم لمكافحة سرطان الثدي	Al Balad				Arabic	2013-10-23	MOPH		Blood donation for breast cancer patients	Donner sang compter الصوت الثالث لأجل لبنان	Optimistic	Event, no evidence used	0		0		0		0		0		0			0		0		0		0	0
	حملة تبرع بالدم في اليوم العالمي لمكافحة سرطان الثدي	Al Binaa				Arabic	2013-10-23	MOPH		Blood donation for breast cancer patients	Donner sang compter الصوت الثالث لأجل لبنان	Optimistic	Event, no evidence used	0		0		0		0		0		0			0		0		0		0	0
	حملة تبرع بالدم لمكافحة سرطان الثدي	Al Liwaa				Arabic	2013-10-23	MOPH		Blood donation for breast cancer patients	Donner sang compter الصوت الثالث لأجل لبنان	Optimistic	Event, no evidence used	0		0		0		0		0		0			0		0		0		0	0
	تبرع بالدم لمصابين بسرطان الثدي	Al Mustaqbal				Arabic	2013-10-23	MOPH		Blood donation for breast cancer patients	Donner sang compter الصوت الثالث لأجل لبنان	Optimistic	Event, no evidence used	0		0		0		0		0		0			0		0		0		0	0
	ندوة عن الحد من التدخين في مستشفى سيدة المعونات جبيل	Al Watania				Arabic	2013-10-23	MOPH		Law 174 Symposium to launch a program for cigarette smoking cessation	Notre Dame de Secours Jbeil MOPH	Optimistic	Event, no evidence used	0		0		0		0		0		0			0		0		0		0	0
	ندوة في جبيل حول الحد من التدخين	Al Binaa				Arabic	2013-10-23	MOPH		Law 174 Symposium to launch a program for cigarette smoking cessation	Notre Dame de Secours Jbeil MOPH	Optimistic	Event, no evidence used	0		0		0		0		0		0			0		0		0		0	0
	ندوة عن الحد من التدخين في جبيل	Al Anwar				Arabic	2013-10-23	MOPH		Law 174 Symposium to launch a program for cigarette smoking cessation	Notre Dame de Secours Jbeil MOPH	Optimistic	Event, no evidence used	0		0		0		0		0		0			0		0		0		0	0
	إفتتاح "ايتام طرابلس يرسمون.. لا للتدخين"	Al Binaa				Arabic	2013-10-23	MOPH		Press conference Smoking rates are getting higher	جمعيات محترف أنور خانجي للثقافة والفنون	Pessimistic	Event, no evidence used	0		0		0		0		0		0			0		0		0		0	0
	إعلان عن إفتتاح مشروع طرابلس ترسم.. لا للتدخين	Al Anwar				Arabic	2013-10-23	MOPH		Press conference Smoking rates are getting higher	جمعيات محترف أنور خانجي للثقافة والفنون	Pessimistic	Event, no evidence used	0		0		0		0		0		0			0		0		0		0	0
	الساحة والرياضة عنوان الخطة الطبية ل"مصرف لبنان بيروت ماراثون 2013"	Al Safir				Arabic	2013-10-23	MOPH		Awareness about health for the marathon participants	Hassan mehieddeine, Dr. Antoine Boustani, May Khalil	Optimistic	Event, no evidence used	0		0		0		0		0		0			0		0		0		0	0
	وفد هيئة الإغاثة إلى اندونسيا لإعادة جثمان العبارة دفعة وحدة نهاية الأسبوع المقبل	Al Watania				Arabic	2013-10-23	MOPH		Investigations about the ship that sank on its way to indonesia	Colonelle Bsheir	Optimistic	Event, no evidence used	0		0		0		0		0		0			0		0		0		0	0
Nicole Tohme	علية الإنسان "مركز ثانٍ للشابات المدمنات في لبنان / الأب غانم ل"النهار": إنطلاق جيد نحو الإنسان ألحق	Annahar				Arabic	2013-10-23	MOPH		Rehabilitation for drug addiction	Father Marwan Ghanem	Optimistic	Event, no evidence used	0		0		0		0		0		0			0		0		0		0	0
	الرداء الأبيض ل-64 طالبان في صيدلة LAU	Al Mustaqbal				Arabic	2013-10-23	MOPH		Pharmacy students graduation	LAU	Optimistic	Event, no evidence used	0		0		0		0		0		0			0		0		0		0	0
	64 طالبان صيدلياً في "LAU" يتسلمون الرداء الأبيض	Al Binaa				Arabic	2013-10-23	MOPH		Pharmacy students graduation	LAU	Optimistic	Event, no evidence used	0		0		0		0		0		0			0		0		0		0	0
	64 طالبان في كلية الصيدلة في اللبنانية الأميركية يتسلمون الرداء الأبيض رسمياً	Al Anwar				Arabic	2013-10-23	MOPH		Pharmacy students graduation	LAU	Optimistic	Event, no evidence used	0		0		0		0		0		0			0		0		0		0	0
	ندوة لوزارة الصحة حول تطبيق القانون 174 إرتفاع نسبة المدخنين المراهقين إلى 13%	Al Liwaa				Arabic	2013-10-24	MOPH		Law 174 Symposium to launch a program for cigarette smoking cessation	Notre Dame de Secours Jbeil MOPH	Optimistic	yes	1	Reporting evidence from speech, no source given	1	no	1	no	0	no	0	no	0					1					4
	ندوة لوزارة الصحة حول دور البلديات والمؤسسات في تطبيق القانون 174	Al Nashra				Arabic	2013-10-24	MOPH		Law 174 Symposium to launch a program for cigarette smoking cessation	Notre Dame de Secours Jbeil MOPH	Optimistic	Event, no evidence used	0		0		0		0		0		0			0		0		0		0	0
	وزير الصحة دان التعرض لأحد الممرضين في طرابلس	Al Watania				Arabic	2013-10-24	MOPH		Violence against nurses	minister of health	Pessimistic	yes	1	بيان	0	no	0	no	0	no	0	no	0					1					2
	علي حسن خليل: لتحديد الجسم التمريضي والطب عن أي صراع	Al Nashra				Arabic	2013-10-24	MOPH		Violence against nurses	minister of health	Pessimistic	yes	1	بيان	0	no	0	no	0	no	0	no	0					1					2
Faten al Hajj	العنف في المستشفيات سببه غياب التغطية الصحية	Al Akhbar				Arabic	2013-10-24	MOPH		Violence against nurses	minister of health	Pessimistic	Event, no evidence used	0		0		0		0		0		0			0		0		0		0	0
	نقابة الممرضين استنكرت الإعتداءات على الجسم التمريضي: ما يجري تخطى الخطوط الحمر وأصبح يشكل عائقاً أمام المهنة	Al Watania				Arabic	2013-10-24	MOPH		Violence against nurses unstable situation in Lebanon	syndicate of nurses	Pessimistic	Event, no evidence used	0		0		0		0		0		0			0		0		0		0	0
	نقابة الممرضين تستنكر الإعتداءات على افرادها: ما يجري أصبح يشكل عائقاً أمام المهنة	Al Binaa				Arabic	2013-10-24	MOPH		Violence against nurses unstable situation in Lebanon	syndicate of nurses	Pessimistic	Event, no evidence used	0		0		0		0		0		0			0		0		0		0	0
	نقابة الممرضين هددت بخطوات تصعيدية لحماية العاملين في المهنة من الإعتداءات	Al Anwar				Arabic	2013-10-24	MOPH		Violence against nurses unstable situation in Lebanon	syndicate of nurses	Pessimistic	Event, no evidence used	0		0		0		0		0		0			0		0		0		0	0
	نقابة الممرضين والممرضات: لحماية العاملين في المهنة والمنع للتعرض لهم	Al Nashra				Arabic	2013-10-24	MOPH		Violence against nurses unstable situation in Lebanon	syndicate of nurses	Pessimistic	Event, no evidence used	0		0		0		0		0		0			0		0		0		0	0
	حسنة: مزاولة مهنا الصيدلة بلبنان تشترط أن يكون الصيدلي لبناني الجنسية	Al Nashra				Arabic	2013-10-24	MOPH		Phramacists should be of Lebanese nationality to work	syndicate of pharmacists	Neutral	Event, no evidence used	0		0		0		0		0		0			0		0		0		0	0
Rola Moawad	رودلف ميريو يطلق مختبره للبحوث في القديس يوسف اليوم السابع من نوعه عالمياً يرصد الأوباء والجراثيم المتحولة	Annahar				Arabic	2013-10-24	MOPH		Opening of laboratory	Dakkash, Sarkis St. Josef University	Optimistic	Event, no evidence used	0		0		0		0		0		0			0		0		0		0	0
Malak Makki	غبريال غريب: أبرع جراح كلب في فرنسا	Al Safir				Arabic	2013-10-24	MOPH		Lebanese physicians considered as the best doctors in the world	Dr. Ghrayeb	Optimistic	Event, no evidence used	0		0		0		0		0		0			0		0		0		0	0
	طبيباً لبنانياً يلمعان عالمياً	Al Anwar				Arabic	2013-10-24	MOPH		Lebanese physicians considered as the best doctors in the world	Dr. Ghrayeb	Optimistic	Event, no evidence used	0		0		0		0		0		0			0		0		0		0	0
	الرداء الأبيض "ل-64 طالبان وطالبة في LAU" بطيش: خدمة المريض أولاً وأخيراً	Annahar				Arabic	2013-10-24	MOPH		Pharmacy students graduation	LAU	Optimistic	Event, no evidence used	0		0		0		0		0		0			0		0		0		0	0
	علي حسن خليل: أزمة هجرة الأدمغة من لبنان هي النظام السياسي	Al Mada				Arabic	2013-10-25	MOPH		Brain drain	minister of health	Pessimistic	Event, no evidence used	0		0		0		0		0		0			0		0		0		0	0
R.M,	المؤتمر السنوي لطب العائلة: تحديات وفرص إختصاص يعود بالفائدة على المجتمع وتخفض التكلفة	Annahar				Arabic	2013-10-25	MOPH		Family medecine annual conference	Dr. Mona Othman	Neutral	Event, no evidence used	0		0		0		0		0		0			0		0		0		0	0
	ندوة في "بهمن" حول سرطان الثدي	Al Binaa				Arabic	2013-10-25	MOPH		Symposiun about breast cancer	Bahman Hospital	Optimistic	Event, no evidence used	0		0		0		0		0		0			0		0		0		0	0
	فضل الله: حماية المجتمع ترفض محاربة الجهل	Al Anwar				Arabic	2013-10-25	MOPH		Symposiun about breast cancer	Bahman Hospital	Optimistic	Event, no evidence used	0		0		0		0		0		0			0		0		0		0	0
	موختفر رودلف ميريو في "القديس يوسف"	Al Mustaqbal				Arabic	2013-10-25	MOPH		Opening of laboratory	Dakkash, Sarkis St. Josef University	Optimistic	Event, no evidence used	0		0		0		0		0		0			0		0		0		0	0
	إطلاق نشاطات مختبر رودلف ميريو في اليسوعية	Al Anwar				Arabic	2013-10-25	MOPH		Opening of laboratory	Dakkash, Sarkis St. Josef University	Optimistic	Event, no evidence used	0		0		0		0		0		0			0		0		0		0	0
	مفاوضات لشراء مشتشفى "سان جورج" في الحدت	Annahar				Arabic	2013-10-25	MOPH		Negocaiations to sell st george hospital in hadath	Rsoul Aazam Hospital, St George Hospital	Neutral	Event, no evidence used	0		0		0		0		0		0			0		0		0		0	0
Marie Khouri	الطبيبان غبريال غريب و كلود تيري لبنانيان لامعا عالمياً: هذه تقنيات الجديدة في جراحة القلب والجهاز الهضمي	Al Binaa				Arabic	2013-10-25	MOPH		Lebanese physicians considered as the best doctors in the world	Dr. Ghrayeb, Dr. Tayyar	Optimistic	Event, no evidence used	0		0		0		0		0		0			0		0		0		0	0
	صيدلية في طرابلس لم تنج من الرصاص	Annahar				Arabic	2013-10-25	MOPH		Gunfire on a pharmacy	Ghanem pharmacy	Pessimistic	Event, no evidence used	0		0		0		0		0		0			0		0		0		0	0
	ملاحقة شلل الأطفال "من منزل إلى منزل"	Al Akhbar				Arabic	2013-10-26	MOPH		Polio	MOPH	Optimistic	yes	1	Reporting evidence from speech, no source given (expert)	1	no	0	no	0	no	0	no	0					1					3
	خليل: التلقيح ضد شلل الأطفال سيشمل كل اللبنانيين والمقيمين في لبنان	Al Mada				Arabic	2013-10-26	MOPH		Polio	MOPH	Optimistic	Event, no evidence used	0		0		0		0		0		0			0		0		0		0	0
	حملة ضد شلل الأطفال... الخليل: خطرٌ لا رعب	Al Joumhouria				Arabic	2013-10-26	MOPH		Polio	MOPH	Optimistic	Event, no evidence used	0		0		0		0		0		0			0		0		0		0	0
	خليل أطلق الحلملة الوطنية للتلقيح ضد شلل الأطفال: سننشئ مراكز للتلقيح على كل المعابر الحدودية	Al Watania				Arabic	2013-10-26	MOPH		Polio	MOPH	Optimistic	Event, no evidence used	0		0		0		0		0		0			0		0		0		0	0
	وزيرالصحة يعلن عن إطلاق حملة ضد فيروس شلل الأطفال تستهدف 700 ألف طفل	Al Nashra				Arabic	2013-10-26	MOPH		Polio	MOPH	Optimistic	Event, no evidence used	0		0		0		0		0		0			0		0		0		0	0
	وزيرالصحة أطلق حملة التلقيح ضد شلل الأطفال	Al Anwar				Arabic	2013-10-26	MOPH		Polio	MOPH	Optimistic	Event, no evidence used	0		0		0		0		0		0			0		0		0		0	0
	صحة تطلق حملة التلقيح ضد شلل الأطفال	Al Mustaqbal				Arabic	2013-10-26	MOPH		Polio	MOPH	Optimistic	Event, no evidence used	0		0		0		0		0		0			0		0		0		0	0
	حملة تلقيح في سورية ضد شلل الأطفال	Al Hayat				Arabic	2013-10-26	MOPH		Polio	MOPH	Optimistic	Event, no evidence used	0		0		0		0		0		0			0		0		0		0	0
	N/A	Al Safir				Arabic	2013-10-26	MOPH		Polio	MOPH	Optimistic	Event, no evidence used	0		0		0		0		0		0			0		0		0		0	0
	البستاني كرم غريب لإختياره الأول في جراحة القلب خليل: هجرة أأدمغة من لبنان سببها أزمة النظام السياسي	al diyar				Arabic	2013-10-26	MOPH		Honoring Dr. Ghrayeb Lebanese physicians considered as the best doctors in the world	syndicate of physicians	Optimistic	Event, no evidence used	0		0		0		0		0		0			0		0		0		0	0
Rosette Fadel	تكريم الدكتور غبريال غريب لتفوقه في جراحة القلب في فرنسا رئيس الجمهورية منحه وسام الأرز الوطني وتحية لأطباء رفعوا إسم لبنان	Annahar				Arabic	2013-10-26	MOPH		Honoring Dr. Ghrayeb Lebanese physicians considered as the best doctors in the world	syndicate of physicians	Optimistic	Event, no evidence used	0		0		0		0		0		0			0		0		0		0	0
	خليل في تكريم الطبيب غريب: أزمة هجرة الأدمغة من لبنان هي النظام السياسي	Al Watania				Arabic	2013-10-26	MOPH		Honoring Dr. Ghrayeb Lebanese physicians considered as the best doctors in the world	syndicate of physicians	Optimistic	Event, no evidence used	0		0		0		0		0		0			0		0		0		0	0
	تكريم الطبيب اللبناني غريب	Al Balad				Arabic	2013-10-26	MOPH		Honoring Dr. Ghrayeb Lebanese physicians considered as the best doctors in the world	syndicate of physicians	Optimistic	Event, no evidence used	0		0		0		0		0		0			0		0		0		0	0
	نبت الأطباء تكرم البرفسور غبريال غريب خليل: الإبداع في الخارج يضيف إلى حضورنا وانتصارنا مجداً	Al Binaa				Arabic	2013-10-26	MOPH		Honoring Dr. Ghrayeb Lebanese physicians considered as the best doctors in the world	syndicate of physicians	Optimistic	Event, no evidence used	0		0		0		0		0		0			0		0		0		0	0
	الطبيب غريب يفكر... بالعودة إلى لبنان	Al Mada				Arabic	2013-10-26	MOPH		Lebanese physicians considered as the best doctors in the world	Dr. Ghrayeb	Optimistic	Event, no evidence used	0		0		0		0		0		0			0		0		0		0	0
	نقابة الأطباء تكرم غبريال غريب	Al Mustaqbal				Arabic	2013-10-26	MOPH		Honoring Dr. Ghrayeb Lebanese physicians considered as the best doctors in the world	syndicate of physicians	Optimistic	Event, no evidence used	0		0		0		0		0		0			0		0		0		0	0
	التغطية الصحية الشاملة مؤجلة للحكومة الجديدة	al diyar				Arabic	2013-10-26	MOPH		Universal Helath coverage delayed project until the formation of a new government	MOPH	Pessimistic	Event, no evidence used	0		0		0		0		0		0			0		0		0		0	0
	مأتمر للحد من التدخين	Al Liwaa				Arabic	2013-10-26	MOPH		Law 174 program for cigarette smoking cessation	MOPH	Both	Event, no evidence used	0		0		0		0		0		0			0		0		0		0	0
	الؤتمر الأول الخاص بجراحة العظم مقاربات متعددة الاختصاصات لتطبيقها	Annahar				Arabic	2013-10-26	MOPH		Orthopedics conference	Bellevue , syndicate of nurses,	Optimistic	Event, no evidence used	0		0		0		0		0		0			0		0		0		0	0
	كليمنسصو الطبي" يطلق مركزاً جديداً يختص بأمراض السرطان	Al Binaa				Arabic	2013-10-26	MOPH		Conference at the CMC about cancer, importance of its early detection and announcement about the opening of a cancer unit	CMC	Optimistic	Event, no evidence used	0		0		0		0		0		0			0		0		0		0	0
	مركز ال-ABC يجمع تبرعات بقيمة 47 مليون ليرة لبنانية لمكافحة سرطان الثدي	al diyar				Arabic	2013-10-26	MOPH		Fund raising for breast cancer	ABC	Optimistic	yes	1	Reporting evidence from speech, no source given (expert)	1	no	0	no	0	no	0	no	0					1					3
	عصرونية صديقات "دار العجزة" دعماً للمستشفيات	Al Mustaqbal				Arabic	2013-10-26	MOPH		Fund raising	دار العجزة الإسلامية	Optimistic	Event, no evidence used	0		0		0		0		0		0			0		0		0		0	0
	بلديات والتنمية المستدامة لمختبر IDEES في الروح القدس إتفاق بين الجامعة و-24 بلدية في كسروان	Annahar				Arabic	2013-10-26	MOPH		Laboratory for research	kaslik university	Optimistic	Event, no evidence used	0		0		0		0		0		0			0		0		0		0	0
	إعتصام أمام الأونروا في بيروت: لتأمين أدوية وإستشفاء كامل	Al Watania				Arabic	2013-10-26	MOPH		A sit against the increase in cost of healthcare	Hayat association	Pessimistic	Event, no evidence used	0		0		0		0		0		0			0		0		0		0	0
	إعتصام أمام الأونروا في بيروت: لتأمين أدوية وإستشفاء كامل	Al Nashra				Arabic	2013-10-26	MOPH		A sit against the increase in cost of healthcare	Hayat association	Pessimistic	Event, no evidence used	0		0		0		0		0		0			0		0		0		0	0
	خليل إلى مسقط وكرر أهمية الحملة للتلقيح ضد فيروس شلل الأطفال	al diyar				Arabic	2013-10-28	MOPH		Polio Annual Middle East health conference	Minister of health	Optimistic	Event, no evidence used	0		0		0		0		0		0			0		0		0		0	0
	علي حسن خليل غادر إلى مسقط لحضور إجتماع الدورة الستين للجنة الصحية الإقليمية	Al Mada				Arabic	2013-10-28	MOPH		Polio Annual Middle East health conference	Minister of health	Optimistic	Event, no evidence used	0		0		0		0		0		0			0		0		0		0	0
	خليل إلى مسقط للمشاركة بالدورة ال60 للجنة الصحية الإقليمية لشرق الأوسط	Al Nashra				Arabic	2013-10-28	MOPH		Polio Annual Middle East health conference	Minister of health	Optimistic	Event, no evidence used	0		0		0		0		0		0			0		0		0		0	0
	غادر إلى ،مسقط للمشاركة في الدثور الستين للجنة شرق المتوسط الصحية الإقليمية. خليل: لا أما مباشرة إزاء فيروس شلل الأطفال ولا لزوم للهلع	Al Binaa				Arabic	2013-10-28	MOPH		Polio Annual Middle East health conference	Minister of health	Optimistic	Event, no evidence used	0		0		0		0		0		0			0		0		0		0	0
	خليل إلى مسقط للمشاركة في دورات اللجنة الصحية لشرق المتوسط	Al Watania				Arabic	2013-10-28	MOPH		Polio Annual Middle East health conference	Minister of health	Optimistic	Event, no evidence used	0		0		0		0		0		0			0		0		0		0	0
	خليل يشارك في اللجنة الصحية الإقليمية: خطة لقضاء على فيروس شلل الأطفال	Al Liwaa				Arabic	2013-10-28	MOPH		Polio Annual Middle East health conference	Minister of health	Optimistic	Event, no evidence used	0		0		0		0		0		0			0		0		0		0	0
	N/A	Al Safir				Arabic	2013-10-28	MOPH		Polio Annual Middle East health conference	Minister of health	Optimistic	Event, no evidence used	0		0		0		0		0		0			0		0		0		0	0
	N/A	Al Balad				Arabic	2013-10-28	MOPH		Polio Annual Middle East health conference	Minister of health	Optimistic	Event, no evidence used	0		0		0		0		0		0			0		0		0		0	0
	لقاء صحي في حلبا تحضيراً لحملة التلقيح ضد شلل الأطفال	Al Watania				Arabic	2013-10-28	MOPH		Polio	Halba municipality	Optimistic	Event, no evidence used	0		0		0		0		0		0			0		0		0		0	0
	لقاء صحي في حلبا تحضيراً لحملة التلقيح ضد شلل الأطفال	Al Nashra				Arabic	2013-10-28	MOPH		Polio	Halba municipality	Optimistic	Event, no evidence used	0		0		0		0		0		0			0		0		0		0	0
	الروتاري أطلق حملة تلقيح ضد شلل الأطفال	Al Anwar				Arabic	2013-10-28	MOPH		Polio	Rottery, UNICEF, Ministry of Health	Optimistic	Event, no evidence used	0		0		0		0		0		0			0		0		0		0	0
	ندوة لقطاع المرأة- القيطع عن سرطان الثدي والرحم	Al mustaqbal				Arabic	2013-10-28	MOPH		Symposiun about breast cancer	Tayar Mustaqbal	Neutral	Event, no evidence used	0		0		0		0		0		0			0		0		0		0	0
	النبطية: أقسام جديدة في "النجدة"	Al Safir				Arabic	2013-10-28	MOPH		New division in Najda Hospital	ministry of health	Optimistic	Event, no evidence used	0		0		0		0		0		0			0		0		0		0	0
Mohamad Dahsha	إفتتاح أقسام جديدة في مستشفى النجدة الشعبية	Al Balad				Arabic	2013-10-28	MOPH		New division in Najda Hospital	ministry of health	Optimistic	Event, no evidence used	0		0		0		0		0		0			0		0		0		0	0
Samer Wehbi	إفتتاح أقسام جديدة في مستشفى النجدة الشعبية- النبطية	Al Liwaa				Arabic	2013-10-28	MOPH		New division in Najda Hospital	ministry of health	Optimistic	Event, no evidence used	0		0		0		0		0		0			0		0		0		0	0
	في إفتتاح أقسام جديدة بمستشفى النجدة في النبطية خليل: لا يصح أن تبقى طرابلس رهناً للأمزجة	Al Anwar				Arabic	2013-10-28	MOPH		New division in Najda Hospital	ministry of health	Optimistic	Event, no evidence used	0		0		0		0		0		0			0		0		0		0	0
	في العشاء السنوي الأول لمركز صحة القلب المرأة وفاء سليمان: ادعو كل إمرأة في بلادي لتهتم بصحة قلبها وتجعله حضناً للحب والتضحية	al diyar				Arabic	2013-10-28	MOPH		Annual dinner for the center of women's heart health	Wafaa Sleiman	Optimistic	Event, no evidence used	0		0		0		0		0		0			0		0		0		0	0
	سليمان في العشاء السنوي لمركز صحة قلب المرأة: "يدنا" لتلبية حاجات صحية ملحة للنساء	Annahar				Arabic	2013-10-28	MOPH		Annual dinner for the center of women's heart health	Wafaa Sleiman	Optimistic	Event, no evidence used	0		0		0		0		0		0			0		0		0		0	0
	في العشاء السنوي لمركز صحة القلب المرأة وفاء سليمان: لنشر التوعية حول هذه الأمراض	Al Liwaa				Arabic	2013-10-28	MOPH		Annual dinner for the center of women's heart health	Wafaa Sleiman	Optimistic	Event, no evidence used	0		0		0		0		0		0			0		0		0		0	0
	وفاء سليمان في عشاء مركز صحة قلب المرأة: المراقبة الطبية وإهتمام النساء بإجراء الفحوص الدورية	Al Mustaqbal				Arabic	2013-10-28	MOPH		Annual dinner for the center of women's heart health	Wafaa Sleiman	Optimistic	Event, no evidence used	0		0		0		0		0		0			0		0		0		0	0
	سليمان ترعى العشاء السنوي الأول لمركز صحة قلب المرأة	Al Binaa				Arabic	2013-10-28	MOPH		Annual dinner for the center of women's heart health	Wafaa Sleiman	Optimistic	Event, no evidence used	0		0		0		0		0		0			0		0		0		0	0
	وفاء سليمان: إنشاء المركز يعزز أهمية المراقبة ونشر التوعية التي تحد من إنتشار مرض القلب	Al Sharek				Arabic	2013-10-28	MOPH		Annual dinner for the center of women's heart health	Wafaa Sleiman	Optimistic	Event, no evidence used	0		0		0		0		0		0			0		0		0		0	0
	العشاء السنوي لمركز صحة القلب المرأة	Al Anwar				Arabic	2013-10-28	MOPH		Annual dinner for the center of women's heart health	Wafaa Sleiman	Optimistic	Event, no evidence used	0		0		0		0		0		0			0		0		0		0	0
	حالة شلل لدى طفلة لاجئة في وادي خالد سببها صدمة نفسية لإصابة منزلها في سورية	Annahar				Arabic	2013-10-28	MOPH		Polio Paralysed syrian refugee from psychological shock	Ministry of health	Optimistic	Event, no evidence used	0		0		0		0		0		0			0		0		0		0	0
	طبيب قضاء عكار: الشلل لدا الطفلة السورية غير معد	al diyar				Arabic	2013-10-28	MOPH		Polio Paralysed syrian refugee from psychological shock	Ministry of health	Optimistic	Event, no evidence used	0		0		0		0		0		0			0		0		0		0	0
	شلل الطفلة السورية في عكا غير معد	Al Akhbar				Arabic	2013-10-28	MOPH		Polio Paralysed syrian refugee from psychological shock	Ministry of health	Optimistic	Event, no evidence used	0		0		0		0		0		0			0		0		0		0	0
	طبيب قضاء عكار: الشلل لدا الطفلة السورية غير معد الولى داعي للقلق	Al Nashra				Arabic	2013-10-28	MOPH		Polio Paralysed syrian refugee from psychological shock	Ministry of health	Optimistic	Event, no evidence used	0		0		0		0		0		0			0		0		0		0	0
	طبيب قضاء عكار: الشلل لدا الطفلة السورية غير معد	Al Watania				Arabic	2013-10-28	MOPH		Polio Paralysed syrian refugee from psychological shock	Ministry of health	Optimistic	Event, no evidence used	0		0		0		0		0		0			0		0		0		0	0
	69% امتثلوا لمنع التدخين في الأماكن المغلقة	Al Akhbar				Arabic	2013-10-28	MOPH		Law 174 smoking sessation difficulty of applictaion of the law	Fadi Sanan, Mohamad Ramadan	Pessimistic	Event, no evidence used	0		0		0		0		0		0			0		0		0		0	0
	مؤتمر عن الجهود الحكومية والأهلية في تطبيق القرار 174	Al Binaa				Arabic	2013-10-28	MOPH		Law 174 smoking sessation difficulty of applictaion of the law	National program for smoking sessation	Pessimistic	Event, no evidence used	0		0		0		0		0		0			0		0		0		0	0
	مؤتمر عن الجهود الحكومية والأهلية في تطبيق قانون منع التدخين وتشديد على ضرورة التعاون بين القطاع العام الجمعيات الأهلية والإعلام للتنفيذ	Al Watania				Arabic	2013-10-28	MOPH		Law 174 smoking sessation difficulty of applictaion of the law	National program for smoking sessation	Pessimistic	Event, no evidence used	0		0		0		0		0		0			0		0		0		0	0
	المؤتمر التمريضي لجراحة العظم يقترح مقاربات متعددة للتطبيق	Al Hayat				Arabic	2013-10-28	MOPH		Orthopedics conference	Bellevue , syndicate of nurses,	Optimistic	Event, no evidence used	0		0		0		0		0		0			0		0		0		0	0
	مستشفى الرسول.. ربع قرن من الخدمة	Al Safir				Arabic	2013-10-28	MOPH		Rasoul Aazam Hospital silver jubilee	Rasoul Aazam Hospital	Optimistic	Event, no evidence used	0		0		0		0		0		0			0		0		0		0	0
Aline Farah	ايلي شويري- يحشوشي jarra7 لبناني متفوق/ تقنية جديدة يعتمدها جعلته من الأوائل في فرنسا	Annahar				Arabic	2013-10-28	MOPH		Best physicians in France are Lebanese	minister of physicians	Optimistic	Event, no evidence used	0		0		0		0		0		0			0		0		0		0	0
NaJa Hammoud	عقار: حجب المساعدات عن نصف مليون نازح	Al Safir				Arabic	2013-10-28	MOPH		syrian refugees healthcare provision	Mohamad Khodr, Dr. Khalil Kanaan	Pessimistic	yes	1	Reporting evidence from unknown source	0	"according to statistics done by associations"	0	no	0	no	0	no	0	no			Lebanon	1					2
	يوم صحي مجاني في بعلبك	Al Anwar				Arabic	2013-10-28	MOPH		Free healthcare provision	Baalbak Municipalities	Optimistic	Event, no evidence used	0		0		0		0		0		0			0		0		0		0	0
	إجتمعار أمنية في مرجعيون لمتابعة ملف النازحين	Al Anwar				Arabic	2013-10-28	MOPH		Syrian refugees	Wissam Hayek, MOH, Ministry of education	Optimistic	Event, no evidence used	0		0		0		0		0		0			0		0		0		0	0
Manhal Al Amine	صحتكم رهينة تجار الأدوية عروض الوكلاء تحول الصيدليات إلى دكاكين	Al Akhbar				Arabic	2013-10-29	MOPH		Overselling of medication by pharmacists Pharmacies making more profit than what the law specifies Pharmaceutical companies giving away free medications		Pessimistic	Informative article	1		0		0		0		0		0			0		1		0		0	2
Manhal Al Amine	صحتكم رهينة تجار الأدوية	Al Nashra				Arabic	2013-10-29	MOPH		Overselling of medication by pharmacists Pharmacies making more profit than what the law specifies Pharmaceutical companies giving away free medications		Pessimistic	Informative article	1		0		0		0		0		0			0		1		0		0	2
	حسونة: أي شخص يبيع الدواء بشكل غير قانوني يحاسب وقد يسجن	Al Nashra				Arabic	2013-10-29	MOPH		Medication should only be sold in pharmacies	Syndicate of physicains	Pessimistic	Event, no evidence used	0		0		0		0		0		0			0		0		0		0	0
	تلقيح ضد شلل الأطفال في زغرتا	Al Mustaqbal				Arabic	2013-10-29	MOPH		Polio	municipality of zgharta	Optimistic	Event, no evidence used	0		0		0		0		0		0			0		0		0		0	0
	السيدة الأولى تجدد دعم صحة قلب المرأة	Al Joumhouria				Arabic	2013-10-29	MOPH		Annual dinner for the center of women's heart health	Wafaa Sleiman	Optimistic	Event, no evidence used	0		0		0		0		0		0			0		0		0		0	0
	إطلع على تحضيرات "بيروت ماراثون" بصبوص: لمعالجة فورية لأي إعتداء على المستشفيات	al diyar				Arabic	2013-10-30	MOPH		Violation against hospital employess Marathon organisation	Dean Ibrahim Basbous, president of Beirut Marathon association	Optimistic	Event, no evidence used	0		0		0		0		0		0			0		0		0		0	0
Rola Moawad	مطران: لترميم الثدي بعد الإصابة بالسرطان تقنيات متعددة تحمي المرأة وتعد لها أنوثتها	Annahar				Arabic	2013-10-30	MOPH		Breast reconstruction after mastectomy	Dr. Michel Motran	Both	yes	1	Reporting from a speech, no source was given (expert)	1	no	0	no	0	no	0	no	0					1					3
	نقابة المستشفيات تتنصل من شكاوى المواطنين وتدعو للإلتزام بعقود الجهات الضامنة	al diyar				Arabic	2013-10-31	MOPH		Complaints to the Social Security	Mohamad Karaki	Pessimistic	Event, no evidence used	0		0		0		0		0		0			0		0		0		0	0
	المستشفيات "المشتركة" تبت الشكاوى	Al Safir				Arabic	2013-10-31	MOPH		Complaints to the Social Security	Mohamad Karaki	Pessimistic	Event, no evidence used	0		0		0		0		0		0			0		0		0		0	0
	كركى ل"اللواء"" سلف المستشفيات رهن تعهدات بإستقبال مرضى الضمان الإختياري	Al Liwaa				Arabic	2013-10-31	MOPH		Complaints to the Social Security	Mohamad Karaki	Pessimistic	Event, no evidence used	0		0		0		0		0		0			0		0		0		0	0
Thuraya Hassan Zaiter	لماذا تأخير تشغيل "المستشفى التركي للحروق" في صيدا؟ مبادرة تقكودهة بلدية سعودة للتشغيل وتحمل النفقات محمد السعودي للوزير خليل: للإسراع بالموافقة الى الرخصة	Al Liwaa				Arabic	2013-10-31	MOPH		Delay in the Opening of the hospital	Mohamad Al Saoudi	Pessimistic	Event, no evidence used	0	History	0		0		0		0		0			0		0		0		0	0
	عقبات الصحة اجتمعت وتشاركت لإدارة مرض السكري باكراً وحماية المستقبل	Annahar				Arabic	2013-10-31	MOPH		Diabetes in Lebanon Planing to study the number of diabetics in Lebanon	Syndicate of Health	Both	Event, no evidence used	0		0		0		0		0		0			0		0		0		0	0
	مؤتمر "الجهود في تطبيق منع التدخين" شدد على التعاون بين القطاع العام والجمعيات	al diyar				Arabic	2013-10-31	MOPH		Law 174 smoking sessation difficulty of applictaion of the law	National program for smoking sessation	Pessimistic	Event, no evidence used	0		0		0		0		0		0			0		0		0		0	0
	قطاع المرأة في "المستقبل" - القيطع نظم ندوة عن سرطان الثدي والرحم	Al Liwaa				Arabic	2013-10-31	MOPH		Symposiun about breast cancer	Tayar Mustaqbal	Neutral	Event, no evidence used	0		0		0		0		0		0			0		0		0		0	0
	ندوة عن التلقيح ضد شلل الأطفال في قضاء زغرتا	Al Watania				Arabic	2013-10-31	MOPH		Polio	Zgharta municipalities	Optimistic	Event, no evidence used	0		0		0		0		0		0			0		0		0		0	0
	العشاء السنوي الأول لمركز صحة قلب النساء	al diyar				Arabic	2013-10-31	MOPH		Annual dinner for the center of women's heart health	Wafaa Sleiman	Optimistic	Event, no evidence used	0		0		0		0		0		0			0		0		0		0	0
Imad Zoughbi	مؤتمر "جهاز المناعة" في "اللبنانية" : إكتشاف مسببات الأمراض السرطانية	Al Safir				Arabic	2013-11-01	MOPH		studies done at the lebanese university to discover cure to cancer	lebanese university	Optimistic	Event, no evidence used	0		0		0		0		0		0			0		0		0		0	0
	مؤتمر جهاز المناعة والخلايا الجذعية في اللبنانية : باحثون وطلاب يناقشون مع جامعات أجنبية	Annahar				Arabic	2013-11-01	MOPH		studies done at the lebanese university to discover cure to cancer	lebanese university	Optimistic	Event, no evidence used	0		0		0		0		0		0			0		0		0		0	0
	إفتتاح مؤتمر جهاز المناعة والخلايا في "اللبنانية" والسيد حسن يستقبل نقيب الأسنان	Al Binaa				Arabic	2013-11-01	MOPH		studies done at the lebanese university to discover cure to cancer	lebanese university	Optimistic	Event, no evidence used	0		0		0		0		0		0			0		0		0		0	0
	إفتتاح مؤتمر جهاز المناعة والخلايا الجذعية	Al Anwar				Arabic	2013-11-01	MOPH		studies done at the lebanese university to discover cure to cancer	lebanese university	Optimistic	Event, no evidence used	0		0		0		0		0		0			0		0		0		0	0
	وفد نقابة الأسنان زار السيد حسين	Annahar				Arabic	2013-11-01	MOPH		meeting	president of the lebanese university, syndicate of dentists	Neutral	Event, no evidence used	0		0		0		0		0		0			0		0		0		0	0
	رئيس اللبنانية إستقبل نقيب أطباء الاسنان	Al Anwar				Arabic	2013-11-01	MOPH		meeting	president of the lebanese university, syndicate of dentists	Neutral	Event, no evidence used	0		0		0		0		0		0			0		0		0		0	0
	نواب بيروت تابعوا أوضاع مستشفى الحريري: لجنة لمتابعة المطالب وتعزيز الخدمات	al diyar				Arabic	2013-11-01	MOPH		committee to follow up rafik hariri gov hospital problems	deputees of beirut	Pessimistic	Event, no evidence used	0		0		0		0		0		0			0		0		0		0	0
	لجنة طبية لمتابعة "مستشفى الحريري"	Al Safir				Arabic	2013-11-01	MOPH		committee to follow up rafik hariri gov hospital problems	deputees of beirut	Pessimistic	Event, no evidence used	0		0		0		0		0		0			0		0		0		0	0
	نواب بيروت عرضوا أوضاع "مستسفى رفيق الحريري الجامعي"	Al Liwaa				Arabic	2013-11-01	MOPH		committee to follow up rafik hariri gov hospital problems	deputees of beirut	Pessimistic	Event, no evidence used	0		0		0		0		0		0			0		0		0		0	0
	نواب العاصمة: سنجهد لتعزيز مستشفى بيروت	Al Mustaqbal				Arabic	2013-11-01	MOPH		committee to follow up rafik hariri gov hospital problems	deputees of beirut	Pessimistic	Event, no evidence used	0		0		0		0		0		0			0		0		0		0	0
	نواب بيروت: لجنة لمتابعة أوضاع مستشفى الحكومي	Al Sharek				Arabic	2013-11-01	MOPH		committee to follow up rafik hariri gov hospital problems	deputees of beirut	Pessimistic	Event, no evidence used	0		0		0		0		0		0			0		0		0		0	0
	إجتماع لنواب بيروت عرض أوضاع مستشفى الحريري الحكومي	Al Anwar				Arabic	2013-11-01	MOPH		committee to follow up rafik hariri gov hospital problems	deputees of beirut	Pessimistic	Event, no evidence used	0		0		0		0		0		0			0		0		0		0	0
	الخليل طالب المالية بمستحقات مستشفى حاصبيا	al diyar				Arabic	2013-11-01	MOPH		Demanding the ministry of finance to finance hasbaya hospital	deputee Anwar Khalil	Pessimistic	Event, no evidence used	0		0		0		0		0		0			0		0		0		0	0
	أنور الخليل طالب وزارة المالية بالإسراع في تحويل قيمة المصالحات لمستشفى حاصبيا الحكومي	Al Watania				Arabic	2013-11-01	MOPH		Demanding the ministry of finance to finance hasbaya hospital	deputee Anwar Khalil	Pessimistic	Event, no evidence used	0		0		0		0		0		0			0		0		0		0	0
	أنور الخليل طالب وزارة المالية بالإسراع في تحويل قيمة المصالحات لمستشفى حاصبيا الحكومي	Al Nashra				Arabic	2013-11-01	MOPH		Demanding the ministry of finance to finance hasbaya hospital	deputee Anwar Khalil	Pessimistic	Event, no evidence used	0		0		0		0		0		0			0		0		0		0	0
	N/A	Al Safir				Arabic	2013-11-01	MOPH		Demanding the ministry of finance to finance hasbaya hospital	deputee Anwar Khalil	Pessimistic	Event, no evidence used	0		0		0		0		0		0			0		0		0		0	0
	الخليل : لتحويل كما المصالحات لمستشفى حاصبيا الحكومي	Al Liwaa				Arabic	2013-11-01	MOPH		Demanding the ministry of finance to finance hasbaya hospital	deputee Anwar Khalil	Pessimistic	Event, no evidence used	0		0		0		0		0		0			0		0		0		0	0
	الخليل يطالب بمستحقات مليا لمستشفى حاصبيا	Al Mustaqbal				Arabic	2013-11-01	MOPH		Demanding the ministry of finance to finance hasbaya hospital	deputee Anwar Khalil	Pessimistic	Event, no evidence used	0		0		0		0		0		0			0		0		0		0	0
Rola Moawad	في القديس جورجيوس عينية بالجروح المزمنة بابعدها الثلاثة.. عيادة تشفيها وتمنع مضاعفاتها	Annahar				Arabic	2013-11-01	MOPH		Opening of a new department at st george hospital	st george hospital	Optimistic	Event, no evidence used	0		0		0		0		0		0			0		0		0		0	0
	أنشطة صحية وتثقيفية لمؤسسة مخزومي	Al Watania				Arabic	2013-11-01	MOPH		Conference	Makhzoumi Foundation MOH	Optimistic	Event, no evidence used	0		0		0		0		0		0			0		0		0		0	0
	لقاء تحضيري لإطلاق حملة التلقيح ضد شلل الأطفال في النبطية	Al Watania				Arabic	2013-11-01	MOPH		Polio		Optimistic	Event, no evidence used	0		0		0		0		0		0			0		0		0		0	0
	لقاء تحضيري لإطلاق حملة التلقيح ضد شلل الأطفال في النبطية	Al Nashra				Arabic	2013-11-01	MOPH		Polio		Optimistic	Event, no evidence used	0		0		0		0		0		0			0		0		0		0	0
	ندوة لقطاع المرأة- بيروت عن سرطان الثدي	Al Mustaqbal				Arabic	2013-11-01	MOPH		Symposiun about breast cancer	Tayar Mustaqbal	Neutral	Event, no evidence used	0		0		0		0		0		0			0		0		0		0	0
	إدمان المخدرات ندوة في الأنطونية	Annahar				Arabic	2013-11-01	MOPH		Symposium about drug addiction	Antonin University	Neutral	Event, no evidence used	0		0		0		0		0		0			0		0		0		0	0
	الخولي: مطلوب خطة إستراتيجية للضمان	Annahar				Arabic	2013-11-01	MOPH		Social security coverage of kidney transplant patients	Maroun Khawli	Pessimistic	Event, no evidence used	0		0		0		0		0		0			0		0		0		0	0
	الخولي زار مركز الضمان الاجتمعي: السياسيات الحكومية تتجاهل تطوير المؤسسات	Al Liwaa				Arabic	2013-11-01	MOPH		Social security coverage of kidney transplant patients	Maroun Khawli	Pessimistic	Event, no evidence used	0		0		0		0		0		0			0		0		0		0	0
	الخولي يزور مركز "الضمان" ويتابع أوضاع المضمونين	Al Mustaqbal				Arabic	2013-11-01	MOPH		Social security coverage of kidney transplant patients	Maroun Khawli	Pessimistic	Event, no evidence used	0		0		0		0		0		0			0		0		0		0	0
	الخولي: السياسيات الحكومية تتجاهل قضية تطوير مؤسسة الضمان	Al Anwar				Arabic	2013-11-01	MOPH		Social security coverage of kidney transplant patients	Maroun Khawli	Pessimistic	Event, no evidence used	0		0		0		0		0		0			0		0		0		0	0
	N/A	Al Safir				Arabic	2013-11-01	MOPH		Social security coverage of kidney transplant patients	Maroun Khawli	Pessimistic	Event, no evidence used	0		0		0		0		0		0			0		0		0		0	0
	الضمان يضع يده على عملية تزوير طبية	al diyar				Arabic	2013-11-01	MOPH		forging medical bill	social security	Optimistic	Event, no evidence used	0		0		0		0		0		0			0		0		0		0	0
	خاليل عاد من مسقط بعد مشاركته في دورات اللجانة الصحية الإقليمية لشرق المتوسط	Al Watania				Arabic	2013-11-02	MOPH		Annual Middle East health conference Polio Mother and infant mortality rate	Minister of health	Optimistic	Event, no evidence used	0		0		0		0		0		0			0		0		0		0	0
	حسن خليل عاد من مسقط حيث شارك بأعمال اللجنة الصحية الإقليمية	Al Nashra				Arabic	2013-11-02	MOPH		Annual Middle East health conference Polio Mother and infant mortality rate	Minister of health	Optimistic	Event, no evidence used	0		0		0		0		0		0			0		0		0		0	0
	N/A	Al Safir				Arabic	2013-11-02	MOPH		Annual Middle East health conference Polio Mother and infant mortality rate	Minister of health	Optimistic	Event, no evidence used	0		0		0		0		0		0			0		0		0		0	0
	خليل شارك في إجتماع اللجنة الصحية الإقليمية	Al Liwaa				Arabic	2013-11-02	MOPH		Annual Middle East health conference Polio Mother and infant mortality rate	Minister of health	Optimistic	Event, no evidence used	0		0		0		0		0		0			0		0		0		0	0
	عاد من مسقط بعد مشاركته في مؤتمر "الصحية الإقليمية للشرق الأوسط" خليل: إنخفاض ملحوظ في وفيات الام والطفل	Al Binaa				Arabic	2013-11-02	MOPH		Annual Middle East health conference Polio Mother and infant mortality rate	Minister of health	Optimistic	Event, no evidence used	0		0		0		0		0		0			0		0		0		0	0
	خليل شارك في دوراة اللجنة الصحية الإقليمية لشرق المتوسط في مسقط	Al Anwar				Arabic	2013-11-02	MOPH		Annual Middle East health conference Polio Mother and infant mortality rate	Minister of health	Optimistic	Event, no evidence used	0		0		0		0		0		0			0		0		0		0	0
	اعتماً خطة للتحسين ضد شلل الأطفال	Annahar				Arabic	2013-11-02	MOPH		Annual Middle East health conference Polio Mother and infant mortality rate	Minister of health	Optimistic	Event, no evidence used	0		0		0		0		0		0			0		0		0		0	0
	مؤتمر اللجنة الصحية لشرق المتوسط لإعتماد خطة لبنان لمواجهة شلل الأطفال	Al Sharek				Arabic	2013-11-02	MOPH		Annual Middle East health conference Polio Mother and infant mortality rate	Minister of health	Optimistic	Event, no evidence used	0		0		0		0		0		0			0		0		0		0	0
	إفتتاح مؤتمر الجروح المزمنة في مستشفى الروم	Al Anwar				Arabic	2013-11-02	MOPH		Opening of a new department at st george hospital	st george hospital	Optimistic	Event, no evidence used	0		0		0		0		0		0			0		0		0		0	0
	مؤتمر جهاز المناعة والخلايا الجذعية في "اللبنانية"	Al Mustaqbal				Arabic	2013-11-02	MOPH		studies done at the lebanese university to discover cure to cancer	lebanese university	Optimistic	Event, no evidence used	0		0		0		0		0		0			0		0		0		0	0
Cynthia Awad	منذر صالح ل"الجمهورية": الفحص المبكر يقيكم السكري	Al Joumhouria				Arabic	2013-11-02	MOPH		Diabetes	الجمعية اللبنانية لأمراض الغدد الصم والسكري والدهنيات	Optimistic	Event, no evidence used	0		0		0		0		0		0			0		0		0		0	0
	ندوة عن سرطان الرحم والثدي في مشمش	Annahar				Arabic	2013-11-02	MOPH		Symposiun about breast cancer	Tayar Mustaqbal	Neutral	Event, no evidence used	0		0		0		0		0		0			0		0		0		0	0
	عرض وكركي حاجات مستشفيات المتن الشمالي كنعان: سننفذ مجموعة قرارات لتطوير الخدمة	al diyar				Arabic	2013-11-02	MOPH		Social security financial problems	Kanaan, Karaki	Pessimistic	Event, no evidence used	0		0		0		0		0		0			0		0		0		0	0
Deputee Ibrahim Kanaan	كنعان: قرارات عملية تبدأ اليوم لإشكاليات المستشفيات	Al Balad				Arabic	2013-11-02	MOPH		Social security financial problems	Kanaan, Karaki	Pessimistic	Event, no evidence used	0		0		0		0		0		0			0		0		0		0	0
	كنعان تابع حاجات مستشفيات المتن الشمالي وأكد إلتزام الضمان بتنفيذ الإجراءات المتفق عليها	Al Anwar				Arabic	2013-11-02	MOPH		Social security financial problems	Kanaan, Karaki	Pessimistic	Event, no evidence used	0		0		0		0		0		0			0		0		0		0	0
	إتفاق من 11 بنداً لتفعيل التعاون بين الضمان ومستشفيات المتن الشمالي	Al Binaa				Arabic	2013-11-02	MOPH		Social security financial problems	Kanaan, Karaki	Pessimistic	Event, no evidence used	0		0		0		0		0		0			0		0		0		0	0
	شكوى المضمونين وطمع المستشفيات	al diyar				Arabic	2013-11-02	MOPH		Complaints to the Social Security	Mohamad Karaki	Pessimistic	Event, no evidence used	0		0		0		0		0		0			0		0		0		0	0
	حملة مجانية للتحسين ضد شلل الأطفال	Al Safir				Arabic	2013-11-05	MOPH		Polio	MOH	Optimistic	Event, no evidence used	0		0		0		0		0		0			0		0		0		0	0
	الصحة تعلن حملة تلقيح ضد شلل الأطفال	Al mustaqbal				Arabic	2013-11-05	MOPH		Polio	MOH	Optimistic	Event, no evidence used	0		0		0		0		0		0			0		0		0		0	0
	حملة تلقيح ضد شلل الأطفال	Al Binaa				Arabic	2013-11-05	MOPH		Polio	MOH	Optimistic	Event, no evidence used	0		0		0		0		0		0			0		0		0		0	0
	تلقيح الأطفال الوافدين عند المعابر الحدودية	Al Liwaa				Arabic	2013-11-05	MOPH		Polio	MOH	Optimistic	Event, no evidence used	0		0		0		0		0		0			0		0		0		0	0
	مفوضية اللاجئين : الأولوية للملف الطبي	Al Safir				Arabic	2013-11-05	MOPH		Polio	المفوضية العليا لشؤون اللاجئين	Optimistic	yes	1	Report	1	المفوضية العليا لشؤون اللاجئين	0	no	0	المفوضية العليا لشؤون اللاجئين	1	no	0					1					4
	إطلاق برنام الإعتماد الوطني في العلاج الفيزيائي ممثل وزير الساحة: النجاح لا يمكن أن يثمر دون التنسيق بين النقابات والوزارة	Al Watania				Arabic	2013-11-05	MOPH		competency profile of the physiotherapists need of physitherapy clinics and units	Syndicate of physiotherapist	Optimistic	Event, no evidence used	0		0		0		0		0		0			0		0		0		0	0
	حسونة رد على حملة الموجهة ضد نقابة الصيادلة: الهدف منها زعزعة الثقة بالنكبة والصيدلي يتحمل من جيبه كلفة تخفيض الأسعار	Al Watania				Arabic	2013-11-05	MOPH		press conference defending the role of the syndicate of pharmacists	Rabih Hassouna	Neutral	Event, no evidence used	0		0		0		0		0		0			0		0		0		0	0
	ربيع حسونة طالب القضاء بالتحقيق بمضمون مقال بجريدة الأخبار عن الأدوية	Al Nashra				Arabic	2013-11-05	MOPH		press conference defending the role of the syndicate of pharmacists	Rabih Hassouna	Neutral	Event, no evidence used	0		0		0		0		0		0			0		0		0		0	0
	خليل إفتتح أقساماً في مستشفى البوار : هدفنا خطة صحية تشمل جميع اللبنانيين	Annahar				Arabic	2013-11-06	MOPH		Opening of new departments in buwar hospital	MOH	Optimistic	Event, no evidence used	0		0		0		0		0		0			0		0		0		0	0
	إفتتاح أقسام جديدة في مستشفى كسروان- البور الحكومي بحضور عدد من الفعاليات	Al Mada				Arabic	2013-11-06	MOPH		Opening of new departments in buwar hospital	MOH	Optimistic	Event, no evidence used	0		0		0		0		0		0			0		0		0		0	0
	خليل إفتتح أقساماً في مستشفى البوار لتحضير مرن ومسؤول لإنتخابات الرئاسة وتشكيل حكومة جديدة	Al Watania				Arabic	2013-11-06	MOPH		Opening of new departments in buwar hospital	MOH	Optimistic	Event, no evidence used	0		0		0		0		0		0			0		0		0		0	0
	إفتتاح أقسام جديدة في مستشفى البور الحكومي وقبول هبة من الصندوق الكويتي للتنمية	Al Anwar				Arabic	2013-11-06	MOPH		Opening of new departments in buwar hospital	MOH	Optimistic	Event, no evidence used	0		0		0		0		0		0			0		0		0		0	0
	علي حسن خليل: لتحضير مرن وهادئ ومسؤول لإنتخابات رئاسية	Al Mada				Arabic	2013-11-06	MOPH		Opening of new departments in buwar hospital	MOH	Optimistic	Event, no evidence used	0		0		0		0		0		0			0		0		0		0	0
	خليل: منطق الحوار كفيل بإخراجنا من الأزمات السياسية التي نعيشها	Al Nashra				Arabic	2013-11-06	MOPH		Opening of new departments in buwar hospital	MOH	Optimistic	Event, no evidence used	0		0		0		0		0		0			0		0		0		0	0
	خليل: لنقاش جدي في قانون الإنتخابات والإسراع في تشكيل حكومة والتحضير للرئاسة	Al Binaa				Arabic	2013-11-06	MOPH		Opening of new departments in buwar hospital	MOH	Optimistic	Event, no evidence used	0		0		0		0		0		0			0		0		0		0	0
	رئيس الجمهورية عرض الأوضاع مع خليل	Annahar				Arabic	2013-11-06	MOPH		Infection control among refugees	President Sleiman, minster of health	Neutral	Event, no evidence used	0		0		0		0		0		0			0		0		0		0	0
	أطلع من خليل على التادبيرلمنع تفشي الأمراض سليمان بحث وسفري عمان والبرازيل نتائج إجتماعات المجموعة الدولية لدعم لبنان	Al Anwar				Arabic	2013-11-06	MOPH		Infection control among refugees	President Sleiman, minster of health	Neutral	Event, no evidence used	0		0		0		0		0		0			0		0		0		0	0
	سليمان إطلاع من وزير الساحة على تدابير لمنع تفشي الأمراض ومنح مايكل حداد درع رئاسة الجمهورية	Al Watania				Arabic	2013-11-06	MOPH		Infection control among refugees	President Sleiman, minster of health	Neutral	Event, no evidence used	0		0		0		0		0		0			0		0		0		0	0
	سليمان إطلاع من وزير الساحة على تدابير لمنع تفشي الأمراض	Al Mada				Arabic	2013-11-06	MOPH		Infection control among refugees	President Sleiman, minster of health	Neutral	Event, no evidence used	0		0		0		0		0		0			0		0		0		0	0
	سليمان إستقبل خليل وعرض معه التطورات السياسية والحكومية والأمنية	Al Nashra				Arabic	2013-11-06	MOPH		Infection control among refugees	President Sleiman, minster of health	Neutral	Event, no evidence used	0		0		0		0		0		0			0		0		0		0	0
	الحملة الوطنية للتلقيح ضد شلل الأطفال	Al Akhbar				Arabic	2013-11-06	MOPH		Polio	MOH	Optimistic	Event, no evidence used	0		0		0		0		0		0			0		0		0		0	0
	التلقيح ضد شلل الأطفال من 8 إلى 12 الجاري	Al Mustaqbal				Arabic	2013-11-06	MOPH		Polio	MOH	Optimistic	Event, no evidence used	0		0		0		0		0		0			0		0		0		0	0
	المؤتمر الطبي العالمي للجروح المزمنة استضافه مستشفى القديس جورجيوس الجامعي	Annahar				Arabic	2013-11-06	MOPH		Opening of a new department at st george hospital	st george hospital	Optimistic	Event, no evidence used	0		0		0		0		0		0			0		0		0		0	0
	رد على الحملة المواجهة ضد نقابة الصيادلة حسونة: الهدف زعزعة الثقة بالنقابة والصيدلي	Annahar				Arabic	2013-11-06	MOPH		press conference defending the role of the syndicate of pharmacists	Rabih Hassouna	Neutral	Event, no evidence used	0		0		0		0		0		0			0		0		0		0	0
	رد على الحملة المواجهة ضد الصيادلة حسونة: الهدف زعزعة الثقة بالنقابة	Al Liwaa				Arabic	2013-11-06	MOPH		press conference defending the role of the syndicate of pharmacists	Rabih Hassouna	Neutral	Event, no evidence used	0		0		0		0		0		0			0		0		0		0	0
	حسونة: الحملة ضد النقابة هدفها زعزعة الثقة بها	Al Anwar				Arabic	2013-11-06	MOPH		press conference defending the role of the syndicate of pharmacists	Rabih Hassouna	Neutral	Event, no evidence used	0		0		0		0		0		0			0		0		0		0	0
	حسونة:نقابة الصيادلة نجحت في الناي عن التجاذبات	Al Binaa				Arabic	2013-11-06	MOPH		press conference defending the role of the syndicate of pharmacists	Rabih Hassouna	Neutral	Event, no evidence used	0		0		0		0		0		0			0		0		0		0	0
	حطموا القسم داخل مستشفى "السن تريز" اثر وفاة والدهم	al diyar				Arabic	2013-11-06	MOPH		Violating hospital equipment		Pessimistic	Event, no evidence used	0		0		0		0		0		0			0		0		0		0	0
	ترايلفاير عرضت مع سليمان شؤون المرأة والطفل	al diyar				Arabic	2013-11-06	MOPH		Meeting between Trierweiler and Sleiman	Trierweiler and Sleiman	Neutral	Event, no evidence used	0		0		0		0		0		0			0		0		0		0	0
	صديقة هولندا زارت الكثير الجمهوري وتفقدت النازحين السوريين	Al Anwar				Arabic	2013-11-06	MOPH		Meeting between Trierweiler and Sleiman	Trierweiler and Sleiman	Neutral	Event, no evidence used	0		0		0		0		0		0			0		0		0		0	0
Pascal Azar	مشروع قانون حماية نوعية الهواء ينتظر اقراره في مجلس النواب التطبيق سيسمح بالرصد ووضع السياسيات وضبط المخلفات والمحاسبة	Annahar				Arabic	2013-11-06	MOPH		Air pollution Need for laws and regulations	Rola Sheikh	Pessimistic	yes	1	Reporting world bank statistics (Report)	1	yes Gray lit http://siteresources.worldbank.org/INTMNAREGTOPENVIRONMENT/Resources/COEDCountryReportLebanon_Tunisia_Eng_French.pdf	0	no	0	world bank	1	no	0	no	no	0	Lebanon	1	Neutral	1	no	0	5
Nicole Tohme	مشروع قانون سلامة الغذاء إلى مزيد من التعقيد لتشابك الصلاحيات أمجدلاني يذم الحاج حسن بالعرقلة والأخير يرى استهداف للوزارات	Annahar				Arabic	2013-11-06	MOPH		Food Safety	Dr. Atef Majdalani, minster of health	Pessimistic	Event, no evidence used	0		0		0		0		0		0			0		0		0		0	0
Pascal Abou Nader	فيروس شلل الأطفال: اللقاح هو السبيل الوحيد للوقاية من هذا المرض!	Al Nashra				Arabic	2013-11-07	MOPH		Polio	MOH	Optimistic	Event, no evidence used	0		0		0		0		0		0			0		0		0		0	0
Malak Makki	تلقيح من منزل إلى منزل لا حالات شلل أطفال في لبنان	al safir				Arabic	2013-11-07	MOPH		Polio	MOH	Optimistic	Event, no evidence used	0		0		0		0		0		0			0		0		0		0	0
	قطرات قليلة تحمي أطفالنا مدى الحياة	al diyar				Arabic	2013-11-07	MOPH		Polio	MOH	Optimistic	Event, no evidence used	0		0		0		0		0		0			0		0		0		0	0
Fadia Al Tabib	لا اصابات بمرض شلل الأطفال في لبنان وحملة تلقيح وقائية على مرحلتين	Al Watania				Arabic	2013-11-07	MOPH		Polio	MOH	Optimistic	Event, no evidence used	0		0		0		0		0		0			0		0		0		0	0
	علي حسن خليل: يجب إعادة تلقيح كل الأطفال حتى عمر 5 سنوات ضد الشلل	Al Nashra				Arabic	2013-11-07	MOPH		Polio	MOH	Optimistic	Event, no evidence used	0		0		0		0		0		0			0		0		0		0	0
	N/A	Al Watania				Arabic	2013-11-07	MOPH		Walk to stop diabetes	MOH, UNRWA	Optimistic	Event, no evidence used	0		0		0		0		0		0			0		0		0		0	0
	شركة تامر القابضة تنظم حملة تبرع بالدم لصالح مركز سرطان الأطفال	Al Anwar				Arabic	2013-11-07	MOPH		Blood donation for the children cancer center	Tamer company	Optimistic	Event, no evidence used	0		0		0		0		0		0			0		0		0		0	0
	سفير اليابان يرعى تدشين مركز صحي لجمعية المؤاساة: الصراع السوري يعمق الإنقسام ويحمل لبنان اعباء النازحين	Al Mustaqbal				Arabic	2013-11-07	MOPH		Donation by the Japan to cover refugees expenses and rehabilitate the hospital	Japanese ambassador	Optimistic	Event, no evidence used	0		0		0		0		0		0			0		0		0		0	0
	جمعية المؤساة احتفلت بإعادة تأهيل مركز البزري للرعاية الصحية	Al Anwar				Arabic	2013-11-07	MOPH		Donation by the Japan to cover refugees expenses and rehabilitate the hospital	Japanese ambassador	Optimistic	Event, no evidence used	0		0		0		0		0		0			0		0		0		0	0
Nicole Tohme	برناديت الشدياق وشقيقتها رقم منسي في برنامج المساعدات ما أغلى تكلفة الحياة في لبنان وما أرخص... الإنسان	Annahar				Arabic	2013-11-07	MOPH		Uncoverage of the poor		Pessimistic	Event, no evidence used	0		0		0		0		0		0			0		0		0		0	0
	إعفاء منتجات تصنيع الدواء من ال-TVA	Al Balad				Arabic	2013-11-07	MOPH		Removing TVA from pharmaceutical products	Mohamad Safadi, ministry of industry	Optimistic	Event, no evidence used	0		0		0		0		0		0			0		0		0		0	0
	صابونجيان والصفدي بحثاً سبل تخفيف الأعباء عن المؤسسات وإعفاء تصنيع الدواء من ال-TVA	Al Sharek				Arabic	2013-11-07	MOPH		Removing TVA from pharmaceutical products	Mohamad Safadi, ministry of industry	Optimistic	Event, no evidence used	0		0		0		0		0		0			0		0		0		0	0
	تخفيف الأعباء من المؤسسات وإعفاء منتجات تصنيع الدواء من الديب على القيمة المضافة	Al Anwar				Arabic	2013-11-07	MOPH		Removing TVA from pharmaceutical products	Mohamad Safadi, ministry of industry	Optimistic	Event, no evidence used	0		0		0		0		0		0			0		0		0		0	0
	نداء من وزير الصحة العامة	Al Mada				Arabic	2013-11-08	MOPH		Polio	MOH	Optimistic	Event, no evidence used	0		0		0		0		0		0			0		0		0		0	0
	التلقيح ضد شلل الأطفال اليوم	al safir				Arabic	2013-11-08	MOPH		Polio	MOH	Optimistic	Event, no evidence used	0		0		0		0		0		0			0		0		0		0	0
	للتجاوب مع حملة التلقيح المجانية ضد شلل الأطفال	Annahar				Arabic	2013-11-08	MOPH		Polio	MOH	Optimistic	Event, no evidence used	0		0		0		0		0		0			0		0		0		0	0
	نداء من وزير الصحة: للتجاوب مع حملة التلقيح المجانية ضد شلل الأطفال	Al Watania				Arabic	2013-11-08	MOPH		Polio	MOH	Optimistic	Event, no evidence used	0		0		0		0		0		0			0		0		0		0	0
	حسن خليل طالب بالتجوب مع حملة التلقيح ضد شلل الأطفال	Al Nashra				Arabic	2013-11-08	MOPH		Polio	MOH	Optimistic	Event, no evidence used	0		0		0		0		0		0			0		0		0		0	0
	وزير الصحة يفتتح الحملة الوطنية للتلقيح ضد شلل الأطفال	Al Watania				Arabic	2013-11-08	MOPH		Polio	MOH	Optimistic	Event, no evidence used	0		0		0		0		0		0			0		0		0		0	0
	وزير الصحة للتجاوب مع حملة التلقيح ضد شلل الأطفال	Al Mustaqbal				Arabic	2013-11-08	MOPH		Polio	MOH	Optimistic	Event, no evidence used	0		0		0		0		0		0			0		0		0		0	0
	من بيت لبيت الحملة الوطنية للتلقيح ضد الشلل في الكرنتينا وزحلة	Al Watania				Arabic	2013-11-08	MOPH		Polio	MOH	Optimistic	Event, no evidence used	0		0		0		0		0		0			0		0		0		0	0
	حملة التلقيح ضد شلل الأطفال في عكار تنطلق غداً	Al Watania				Arabic	2013-11-08	MOPH		Polio	MOH	Optimistic	Event, no evidence used	0		0		0		0		0		0			0		0		0		0	0
	صيدا تطلق الحملة الوطنية للتلقيح	Al Mustaqbal				Arabic	2013-11-08	MOPH		Polio	MOH	Optimistic	Event, no evidence used	0		0		0		0		0		0			0		0		0		0	0
	عمار: لبنان خال من شلل الأطفال ولكن يجب التعاون لكي لا يعود الإنتشار	Al Nashra				Arabic	2013-11-08	MOPH		Polio	MOH	Optimistic	Event, no evidence used	0		0		0		0		0		0			0		0		0		0	0
	وليد عمار: للتجاوب مع حملة الوطنية الشاملة للتلقيح ضد شلل الأطفال	Al Nashra				Arabic	2013-11-08	MOPH		Polio	MOH	Optimistic	Event, no evidence used	0		0		0		0		0		0			0		0		0		0	0
	لا اصابات بشلل الأطفال في لبنان... وحملة تلقيح على مرحلتين	Annahar				Arabic	2013-11-08	MOPH		Polio	MOH	Optimistic	Event, no evidence used	0		0		0		0		0		0			0		0		0		0	0
Fadia Al Tabib	لا اصابات بمرض شلل الأطفال في لبنان... وحملة تلقيح وقائية على مرحلتين	Al Binaa				Arabic	2013-11-08	MOPH		Polio	MOH	Optimistic	Event, no evidence used	0		0		0		0		0		0			0		0		0		0	0
	الصحة: لا اصابات بشلل الأطفال ... وحملة تلقيح وقائية على مرحلتين	Al Anwar				Arabic	2013-11-08	MOPH		Polio	MOH	Optimistic	Event, no evidence used	0		0		0		0		0		0			0		0		0		0	0
	أطباء سوريين يرفعون ناقوس الخطر: جيل كامل محدد بشلل الأطفال	Al Hayat				Arabic	2013-11-08	MOPH		Polio	Dr. Mohamad Saad	Pessimistic	Event, no evidence used	0		0		0		0		0		0			0		0		0		0	0
	خليل عرض ظروف مهنة التمريض مع نقيبة الممرضين وأعطى إقتراحات متعددة	Al Nashra				Arabic	2013-11-08	MOPH		Problems and solutions of the nursing profession	Minister of health, syndicate of nurses	Optimistic	Event, no evidence used	0		0		0		0		0		0			0		0		0		0	0
	خليل عرض مع نقيبة الممرضين مشاكل المهنة وإقتراحات لحمايتهم	Al Watania				Arabic	2013-11-08	MOPH		Problems and solutions of the nursing profession	Minister of health, syndicate of nurses	Optimistic	Event, no evidence used	0		0		0		0		0		0			0		0		0		0	0
	وزير الصحة وعد بإجراء يحمي عمل الجسم التمريضي	Al Anwar				Arabic	2013-11-08	MOPH		Problems and solutions of the nursing profession	Minister of health, syndicate of nurses	Optimistic	Event, no evidence used	0		0		0		0		0		0			0		0		0		0	0
	خليل يلتقي نقيبة الممرضين والممرضات	Al Binaa				Arabic	2013-11-08	MOPH		Problems and solutions of the nursing profession	Minister of health, syndicate of nurses	Optimistic	Event, no evidence used	0		0		0		0		0		0			0		0		0		0	0
	للحد من مخاطر المخدرات	Al Joumhouria				Arabic	2013-11-08	MOPH		Conference about drug addiction	MENAHRA association	Neutral	Event, no evidence used	0		0		0		0		0		0			0		0		0		0	0
Samer Husseini	المستشفيات الخاصة: لدفع 120 مليار	al safir				Arabic	2013-11-08	MOPH		Reimbursment of Hospitals	Syndicate of hospitals	Pessimistic	Event, no evidence used	0		0		0		0		0		0			0		0		0		0	0
	الأرثودكسية تطلق برنامجها الطبي - الرياضي	Al Binaa				Arabic	2013-11-08	MOPH		School program that encourages health promotion through sports	orthodox school	Optimistic	Event, no evidence used	0		0		0		0		0		0			0		0		0		0	0
Mohamad Dahshe	إعادة تأهيل مركز للرعاية الصحية الأولوية في صيدا	Al Balad				Arabic	2013-11-08	MOPH		Donation by the Japan to cover refugees expenses and rehabilitate the hospital	Japanese ambassador	Optimistic	Event, no evidence used	0		0		0		0		0		0			0		0		0		0	0
	برنامج تثقيفي حول صحة الفم والأسنان بين "اللبنانية" و"اليونيفيل"	Al Binaa				Arabic	2013-11-08	MOPH		Oral health program	lebanese university UNIFIL	Optimistic	Event, no evidence used	0		0		0		0		0		0			0		0		0		0	0
	كليات التمريض العربية تلتقي في "الجنان"	Al Binaa				Arabic	2013-11-08	MOPH		Nursing education	Helen Samaha	Neutral	Event, no evidence used	0		0		0		0		0		0			0		0		0		0	0
	حملة في زحلة للكشف المبكر عن الألزهايمر	Al Binaa				Arabic	2013-11-08	MOPH		campaign for early detection of alzheimer	Alzheimer association	Optimistic	Event, no evidence used	0		0		0		0		0		0			0		0		0		0	0
	حملة للكشف المبكر عن مرض الألزهايمر في زحلة	Al Anwar				Arabic	2013-11-08	MOPH		campaign for early detection of alzheimer	Alzheimer association	Optimistic	Event, no evidence used	0		0		0		0		0		0			0		0		0		0	0
	إعتصام رفض لإلغاء خطة الطوارئ في مخيم البارد	Al Akhbar				Arabic	2013-11-08	MOPH		Nahr bared sit-in		Pessimistic	Event, no evidence used	0		0		0		0		0		0			0		0		0		0	0
	اعتصامان أمام "الانوروا" وفي "البداوي" رفضاً لإلغاء خطة طوارئ "البرد"	Al Mustaqbal				Arabic	2013-11-08	MOPH		Nahr bared sit-in		Pessimistic	Event, no evidence used	0		0		0		0		0		0			0		0		0		0	0
May Abboud Abi Akel	خليل ل"النهار" : لا اصابات بشلل الأطفال والحملة الوقائية لمنع الوباء سلام خيارنا و9-9-6 كفيلة نقل تصريف ثقة الناس بالبلد إلى الفعل	Annahar				Arabic	2013-11-09	MOPH		Polio	MOH	Optimistic	Event, no evidence used	0		0		0		0		0		0			0		0		0		0	0
	إفتتاح الحملة الوطنية للتلقيح ضد سجلل الأطفال خليل: لا يوجد في لبنان أي اصابات	al diyar				Arabic	2013-11-09	MOPH		Polio	MOH	Optimistic	Event, no evidence used	0		0		0		0		0		0			0		0		0		0	0
	وزارة الصحة تطلق حملة التلقيح ضد شلل الأطفال: قطرات قليلة- تحمي أطفالنا مادا الحياة	Al Mada				Arabic	2013-11-09	MOPH		Polio	MOH	Optimistic	Event, no evidence used	0		0		0		0		0		0			0		0		0		0	0
	خليل يطلق حملة التلقيح ضد شلل الأطفال والبلديات والمجتمع المدني يلبيان	Al Binaa				Arabic	2013-11-09	MOPH		Polio	MOH	Optimistic	Event, no evidence used	0		0		0		0		0		0			0		0		0		0	0
	خليل: لا اصابات في لبنان حملة تلقيح ضد شلل الأطفال "من منزل إلى منزل"	Al Mustaqbal				Arabic	2013-11-09	MOPH		Polio	MOH	Optimistic	Event, no evidence used	0		0		0		0		0		0			0		0		0		0	0
	علي حسن خليل: لبنان خالي من شلل الأطفال وما نقوم به حملة استباقية	Al Mada				Arabic	2013-11-09	MOPH		Polio	MOH	Optimistic	Event, no evidence used	0		0		0		0		0		0			0		0		0		0	0
	وزير الصحة أطلق الحملة الوطنية للتلقيح: لا يوجد أي إصابة لمرض شلل الأطفال ولا يوجد إشتباه بحالات	Al Watania				Arabic	2013-11-09	MOPH		Polio	MOH	Optimistic	Event, no evidence used	0		0		0		0		0		0			0		0		0		0	0
	وزير الصحة في حكومة تصريف الأعمال علي حسن خليل: لبنان خالي من فيروس شلل الأطفال	al diyar				Arabic	2013-11-09	MOPH		Polio	MOH	Optimistic	Event, no evidence used	0		0		0		0		0		0			0		0		0		0	0
	حسن خليل: لبنان خالي من فيروس شلل الأطفال والأولوية هي عودة طاولة الحوار	Al Nashra				Arabic	2013-11-09	MOPH		Polio	MOH	Optimistic	Event, no evidence used	0		0		0		0		0		0			0		0		0		0	0
	لقحوا أطفالكم ضد الشلل	al safir				Arabic	2013-11-09	MOPH		Polio	MOH	Optimistic	Event, no evidence used	0		0		0		0		0		0			0		0		0		0	0
	إطلاق الحملة الوطنية للتلقيح ضد شلل الأطفال خليل: اللقاحات متوفرة بكميات كبيرة للجميع	Al Liwaa				Arabic	2013-11-09	MOPH		Polio	MOH	Optimistic	Event, no evidence used	0		0		0		0		0		0			0		0		0		0	0
	إطلاق الحملة الوطنية للتلقيح ضد شلل الأطفال	Al Joumhouria				Arabic	2013-11-09	MOPH		Polio	MOH	Optimistic	Event, no evidence used	0		0		0		0		0		0			0		0		0		0	0
	إطلاق الحملة الوطنية للتلقيح ضد شلل الأطفال في جميع المناطق	Al Anwar				Arabic	2013-11-09	MOPH		Polio	MOH	Optimistic	Event, no evidence used	0		0		0		0		0		0			0		0		0		0	0
	مؤسسة المخزومي شاركت في حملة التلقيح	Al Watania				Arabic	2013-11-09	MOPH		Polio	MOH	Optimistic	Event, no evidence used	0		0		0		0		0		0			0		0		0		0	0
	جميع الأطباء يشارك في حملة التلقيح ضد شلل الأطفال	Al Watania				Arabic	2013-11-09	MOPH		Polio	MOH	Optimistic	Event, no evidence used	0		0		0		0		0		0			0		0		0		0	0
	بدء الحملة الوطنية للتلقيح ضد شلل الأطفال في الميناء	Al Watania				Arabic	2013-11-09	MOPH		Polio	MOH	Optimistic	Event, no evidence used	0		0		0		0		0		0			0		0		0		0	0
	إنطلاق حملة التلقيح ضد شلل الأطفال في عكار	Al Watania				Arabic	2013-11-09	MOPH		Polio	MOH	Optimistic	Event, no evidence used	0		0		0		0		0		0			0		0		0		0	0
	حملة تلقيح ضد الشلل تشمل 20 مليون طفل في لبنان والمنطقة	Al Anwar				Arabic	2013-11-09	MOPH		Polio	MOH	Optimistic	Event, no evidence used	0		0		0		0		0		0			0		0		0		0	0
	حملة أمامية لتلقيح 20 مليون طفل ضد الشلل في الشرق الأوسط	Al Sharek				Arabic	2013-11-09	MOPH		Polio	MOH	Optimistic	Event, no evidence used	0		0		0		0		0		0			0		0		0		0	0
	الأمم المتحدة بدأت حملة لتلقيح 20 مليون طفل من لشلل الأطفال في الشرق الأوسط	Al Hayat				Arabic	2013-11-09	MOPH		Polio	MOH	Optimistic	Event, no evidence used	0		0		0		0		0		0			0		0		0		0	0
	تدشين تبقى الجراحة في مستشفى تل شيحا	Annahar				Arabic	2013-11-09	MOPH		Universal Helath coverage Reopening of a unit in the hospital	Minister of health	Both	Event, no evidence used	0		0		0		0		0		0			0		0		0		0	0
	خليل دشن الطابق الثاني في مستشفى تل شيحا : لا مشرق ولا أمة من دون وجود مسيحي فاعل وحاضر	Al Watania				Arabic	2013-11-09	MOPH		Universal Helath coverage Reopening of a unit in the hospital	Minister of health	Both	Event, no evidence used	0		0		0		0		0		0			0		0		0		0	0
	خليل: لا مشرق ولا أمة عربية من دون وجود مسيحي فاعل وحاضر	Al Sharek				Arabic	2013-11-09	MOPH		Universal Helath coverage Reopening of a unit in the hospital	Minister of health	Both	Event, no evidence used	0		0		0		0		0		0			0		0		0		0	0
	إعتصام في مستشفى المقاصد إستنكاراً للإعتداء على قسم الطوارئ	Annahar				Arabic	2013-11-09	MOPH		Gun fire in makassed hospital ER	Makassed physicians and nurses	Pessimistic	Event, no evidence used	0		0		0		0		0		0			0		0		0		0	0
	المقاصد يستنكر ما تعرض له قسم الطوارئ	al safir				Arabic	2013-11-09	MOPH		Gun fire in makassed hospital ER	Makassed physicians and nurses	Pessimistic	Event, no evidence used	0		0		0		0		0		0			0		0		0		0	0
	إعتصام لطاقم "المقاصد" الطبي بعد إطلاق نار في "الطوارئ"	Al Liwaa				Arabic	2013-11-09	MOPH		Gun fire in makassed hospital ER	Makassed physicians and nurses	Pessimistic	Event, no evidence used	0		0		0		0		0		0			0		0		0		0	0
	إعتصام للجسم الطبي في "المقاصد" إستنكاراً للإعتداء على المستشقى غزيري: لا تستغربو تحول "الطوارئ" إلى غرفة مصفحة	Al mustaqbal				Arabic	2013-11-09	MOPH		Gun fire in makassed hospital ER	Makassed physicians and nurses	Pessimistic	Event, no evidence used	0		0		0		0		0		0			0		0		0		0	0
	إعتصام للجسم الطبي في "المقاصد" إستنكاراً لتعرض قسم الطوارئ لإطلاق نار	Al Watania				Arabic	2013-11-09	MOPH		Gun fire in makassed hospital ER	Makassed physicians and nurses	Pessimistic	Event, no evidence used	0		0		0		0		0		0			0		0		0		0	0
	إعتصام بمستشفى المقاصد إستنكاراً لتعرض قسم الطوارئ لإطلاق نار	Al Nashra				Arabic	2013-11-09	MOPH		Gun fire in makassed hospital ER	Makassed physicians and nurses	Pessimistic	Event, no evidence used	0		0		0		0		0		0			0		0		0		0	0
	إعتصام الجسم الطبي والتمرد في مستشفى المقاصد بعض إطلاق النار داخل قسم الطوارئ فيه	Al Sharek				Arabic	2013-11-09	MOPH		Gun fire in makassed hospital ER	Makassed physicians and nurses	Pessimistic	Event, no evidence used	0		0		0		0		0		0			0		0		0		0	0
	إعتصام للجسم الطبي في مستشفى المقاصد إستنكاراً لتعرض قسم الطوارئ لإطلاق نار	Al Anwar				Arabic	2013-11-09	MOPH		Gun fire in makassed hospital ER	Makassed physicians and nurses	Pessimistic	Event, no evidence used	0		0		0		0		0		0			0		0		0		0	0
	زوج مريضة يطلق النار في طوارئ "المقاصد"	Al Hayat				Arabic	2013-11-09	MOPH		Gun fire in makassed hospital ER	Makassed physicians and nurses	Pessimistic	Event, no evidence used	0		0		0		0		0		0			0		0		0		0	0
Mohamad Dahshe	إعادة تأهيل مركز للرعاية الصحية الأولية في صيدا	Al Balad				Arabic	2013-11-09	MOPH		Donation by the Japan to cover refugees expenses and rehabilitate the hospital	Japanese ambassador	Optimistic	Event, no evidence used	0		0		0		0		0		0			0		0		0		0	0
	جامعة رفيق الحريري: لبنان الخميس عالمياً إصابة بالسكري	Al Mustaqbal				Arabic	2013-11-09	MOPH		World diabetes day	RHUH	Pessimistic	Event, no evidence used	0		0		0		0		0		0			0		0		0		0	0
	خطة طوارئ "مدنية"	al safir				Arabic	2013-11-09	MOPH		Refugees demands for a better care	لجنة المتابعة لمنظمات المجتمع المدني اللبناني الفلسطيني	Pessimistic	Event, no evidence used	0		0		0		0		0		0			0		0		0		0	0
	مخزومي: لتطوير أنظمة التعليم والرعاية الصحية	Al Binaa				Arabic	2013-11-09	MOPH		Enhancing the educational system and the healthcare in Lebanon	Makhzoumi foundation	Optimistic	Event, no evidence used	0		0		0		0		0		0			0		0		0		0	0
	لنكسر الحواجز... لنبني المستقبل... عنوان المؤتمر القلم الثاني للحد من مخاطر إستخدام المخدرات	Al Nashra				Arabic	2013-11-09	MOPH		Conference about drug addiction	MENAHRA association	Neutral	Event, no evidence used	0		0		0		0		0		0			0		0		0		0	0
	حسن خليل: لبنان خالي من فيروس شلل الأرفل والأولية هي عودة طاولة الحوار	Al Nashra				Arabic	2013-11-11	MOPH		Polio	MOH	Optimistic	Event, no evidence used	0		0		0		0		0		0			0		0		0		0	0
Ibrahim Shoubasi	تدشين قسم الجراحة وإطلاق حملة تلقيح بزحلة خليل: لتوسيع مساحة الإستشفاء الحكومي في كل لبنان	Al Liwaa				Arabic	2013-11-11	MOPH		Inauguration of the hospital Polio	MOH	Optimistic	Event, no evidence used	0		0		0		0		0		0			0		0		0		0	0
	وزارة الصحة: تلقيح 125 ألف طفل ضد شلل الأطفال في اليوم الأول من الحملة	Al Mada				Arabic	2013-11-11	MOPH		Polio	MOH	Optimistic	Event, no evidence used	0		0		0		0		0		0			0		0		0		0	0
	وزارة الصحة: 125000 طفلاً تلقوا اللقاح في اليوم الأول من الحملة	Al Nashra				Arabic	2013-11-11	MOPH		Polio	MOH	Optimistic	Event, no evidence used	0		0		0		0		0		0			0		0		0		0	0
	وزارة الصحة: تلقيح 125000 طفلاً ضد شلل لغاية الآن	Al Watania				Arabic	2013-11-11	MOPH		Polio	MOH	Optimistic	Event, no evidence used	0		0		0		0		0		0			0		0		0		0	0
	الصحة: تلقيح 125 ألف طفل ضد شلل	Al Anwar				Arabic	2013-11-11	MOPH		Polio	MOH	Optimistic	Event, no evidence used	0		0		0		0		0		0			0		0		0		0	0
	تلقيح 500 طالب وطفل ضد الشلل في طرابلس	Al Mada				Arabic	2013-11-11	MOPH		Polio	MOH	Optimistic	Event, no evidence used	0		0		0		0		0		0			0		0		0		0	0
	تلقيح 500 طالب وطفل ضد الشلل في طرابلس	Al Mada				Arabic	2013-11-11	MOPH		Polio	MOH	Optimistic	Event, no evidence used	0		0		0		0		0		0			0		0		0		0	0
	بلدية الغبيري في حملة التلقيح ضد شلل الأطفال	Al Akhbar				Arabic	2013-11-11	MOPH		Polio	MOH	Optimistic	Event, no evidence used	0		0		0		0		0		0			0		0		0		0	0
	تلقيح 500 طالب وطفل ضد الشلل في طرابلس	Al Watania				Arabic	2013-11-11	MOPH		Polio	MOH	Optimistic	Event, no evidence used	0		0		0		0		0		0			0		0		0		0	0
	إنطلاق حملة التلقيح ضد شلل الأطفال في زبدين	Al Watania				Arabic	2013-11-11	MOPH		Polio	MOH	Optimistic	Event, no evidence used	0		0		0		0		0		0			0		0		0		0	0
	بلدية زبدين وكشافة الرسالة الإسلامية أطلقا حملة التلقيح ضد شلل الأطفال	Al Nashra				Arabic	2013-11-11	MOPH		Polio	MOH	Optimistic	Event, no evidence used	0		0		0		0		0		0			0		0		0		0	0
	تلقيح أطفال ضد الشلل	Al Binaa				Arabic	2013-11-11	MOPH		Polio	MOH	Optimistic	Event, no evidence used	0		0		0		0		0		0			0		0		0		0	0
	حملة أممية لتطعيم أكثر من 20 مليون طفل بالشرق الأوسط	al diyar				Arabic	2013-11-11	MOPH		Polio	MOH	Optimistic	Event, no evidence used	0		0		0		0		0		0			0		0		0		0	0
	إنتشار شلل الأطفال بين السوريين	al diyar				Arabic	2013-11-11	MOPH		Polio	MOH	Pessimistic	Event, no evidence used	0		0		0		0		0		0			0		0		0		0	0
	شلل الأطفال.. جرس إنذار من سوريا	al diyar				Arabic	2013-11-11	MOPH		Polio	MOH	Pessimistic	Event, no evidence used	0		0		0		0		0		0			0		0		0		0	0
Mohamad Saleh	صيدا تمشي.. "للحد من السكري"	al safir				Arabic	2013-11-11	MOPH		Walk to stop diabetes	MOH, UNRWA, Lebanese Diabetes Association, WHO	Optimistic	Event, no evidence used	0		0		0		0		0		0			0		0		0		0	0
Mahmoud Zayat	في اليوم العالمي للسكري: مسيرة مشي في صيدا	al diyar				Arabic	2013-11-11	MOPH		Walk to stop diabetes	MOH, UNRWA, Lebanese Diabetes Association, WHO	Optimistic	Event, no evidence used	0		0		0		0		0		0			0		0		0		0	0
Samer Zeiter	مسيرة مشي في صيدا باليوم العالمي للسكري	Al Liwaa				Arabic	2013-11-11	MOPH		Walk to stop diabetes	MOH, UNRWA, Lebanese Diabetes Association, WHO	Optimistic	Event, no evidence used	0		0		0		0		0		0			0		0		0		0	0
	رسم تعبيري على حائط بلدية بعبدا في اليوم العالمي للسكري	Al Watania				Arabic	2013-11-11	MOPH		World diabetes day	Michelle Maalouli Abi Saad	Optimistic	Event, no evidence used	0		0		0		0		0		0			0		0		0		0	0
	مسيرة المشي للحد من سكري لمناسبة اليوم العالمي للسكري في صيدا	Al Nashra				Arabic	2013-11-11	MOPH		Walk to stop diabetes	MOH, UNRWA, Lebanese Diabetes Association, WHO	Optimistic	Event, no evidence used	0		0		0		0		0		0			0		0		0		0	0
Nazih Nakouzi	مسيرة في صيدا في اليوم العالمي للسكري	Al Anwar				Arabic	2013-11-11	MOPH		Walk to stop diabetes	MOH, UNRWA, Lebanese Diabetes Association, WHO	Optimistic	Event, no evidence used	0		0		0		0		0		0			0		0		0		0	0
	لنكسر الحواجز.. لنمبني المستقبل غداً في المؤتمر الإقليمي الثاني للحد من اختار المخدرات	Annahar				Arabic	2013-11-11	MOPH		Conference about drug addiction	MENAHRA association	Pessimistic	Event, no evidence used	0		0		0		0		0		0			0		0		0		0	0
	مؤتمر للحد من مخاطر إستخدام المخدرات: لنكسر الحواجز ولنبني المستقبل	Al Nashra				Arabic	2013-11-11	MOPH		Conference about drug addiction	MENAHRA association	Pessimistic	Event, no evidence used	0		0		0		0		0		0			0		0		0		0	0
Hussam al Hassan	المؤتمر العلمي الثالث لأطباء الأسنان في "تيار المستقبل"" لإيجاد صيغة توافقية تنفذ نقابة طرابلس من التشرذم	Al Liwaa				Arabic	2013-11-11	MOPH		Dentist conference	Tayar Mustaqbal	Neutral	Event, no evidence used	0		0		0		0		0		0			0		0		0		0	0
Samia Abou Hassan	مرصد حقوق المعوقين برصد الإنتهاكات الخاصة بحقوق "المعوق" تقديم مقترحات تشم بتطوير السياسيات لتخدم "ذوي الإعاقة"	Al Liwaa				Arabic	2013-11-11	MOPH		Disables people's rights	إتحاد المقعدين اللبنانيين	Pessimistic	yes	1	قانون	0	no	0	no	0	no	0	no	0					1					2
	إتحاد المستشفيات الخاصة حمل وزارة المال مشكلة دفع مستحقاتها	Al Mada				Arabic	2013-11-11	MOPH		Reimbursment of Hospitals	Syndicate of hospitals	Pessimistic	Event, no evidence used	0		0		0		0		0		0			0		0		0		0	0
	إتحاد المستشفيات الخاصة حمل وزارة المال مشكلة دفع مستحقاتها	Al Watania				Arabic	2013-11-11	MOPH		Reimbursment of Hospitals	Syndicate of hospitals	Pessimistic	Event, no evidence used	0		0		0		0		0		0			0		0		0		0	0
	إتحاد المستشفيات الخاصة يحمل وزارة المالية مسؤلية عدم دفع مستحقات	Al Mustaqbal				Arabic	2013-11-11	MOPH		Reimbursment of Hospitals	Syndicate of hospitals	Pessimistic	Event, no evidence used	0		0		0		0		0		0			0		0		0		0	0
	إتحاد المستشفيات الخاصة حمل وزارة المال مشكلة دفع مستحقاتها	Al Binaa				Arabic	2013-11-11	MOPH		Reimbursment of Hospitals	Syndicate of hospitals	Pessimistic	Event, no evidence used	0		0		0		0		0		0			0		0		0		0	0
	إتحاد المستشفيات الخاصة حمل وزارة المال مسؤلية دفع مستحقاتها	Al Anwar				Arabic	2013-11-11	MOPH		Reimbursment of Hospitals	Syndicate of hospitals	Pessimistic	Event, no evidence used	0		0		0		0		0		0			0		0		0		0	0
	بروتوكول بين وزارة لصحة ونقابة محامي الشمال	Al Mada				Arabic	2013-11-12	MOPH		agreement between ministry of health and syndicate of atornies	ministry of health and syndicate of atornies	Neutral	Event, no evidence used	0		0		0		0		0		0			0		0		0		0	0
	بروتوكول تعاون بين الصحة والمحامين	Annahar				Arabic	2013-11-12	MOPH		agreement between ministry of health and syndicate of atornies	ministry of health and syndicate of atornies	Neutral	Event, no evidence used	0		0		0		0		0		0			0		0		0		0	0
	وزير الصحة وقع بروتوكول تعاون بين الوزارة ونقابة المحامين في طرابلس	Al Nashra				Arabic	2013-11-12	MOPH		agreement between ministry of health and syndicate of atornies	ministry of health and syndicate of atornies	Neutral	Event, no evidence used	0		0		0		0		0		0			0		0		0		0	0
	بروتوكول تعاون بين وزارة الصحة ونقابة المحامين في طرابلس	Al Watania				Arabic	2013-11-12	MOPH		agreement between ministry of health and syndicate of atornies	ministry of health and syndicate of atornies	Neutral	Event, no evidence used	0		0		0		0		0		0			0		0		0		0	0
	بروتوكول بين "الصحة" ونكبة المحامين في طرابلس: تحسين التقديمات التي لا يغطيها التأمين الصحي	Al Mustaqbal				Arabic	2013-11-12	MOPH		agreement between ministry of health and syndicate of atornies	ministry of health and syndicate of atornies	Neutral	Event, no evidence used	0		0		0		0		0		0			0		0		0		0	0
	بروتوكول تعاون بين "الصحة العامة" و-"نقابة المحامين في طرابلس"	Al Binaa				Arabic	2013-11-12	MOPH		agreement between ministry of health and syndicate of atornies	ministry of health and syndicate of atornies	Neutral	Event, no evidence used	0		0		0		0		0		0			0		0		0		0	0
	N/A	al safir				Arabic	2013-11-12	MOPH		agreement between ministry of health and syndicate of atornies	ministry of health and syndicate of atornies	Neutral	Event, no evidence used	0		0		0		0		0		0			0		0		0		0	0
	حملة للوقاية من السكري في مراكز كاريتاس	Al Anwar				Arabic	2013-11-12	MOPH		free campaign for diabetes	Karitas	Neutral	Event, no evidence used	0		0		0		0		0		0			0		0		0		0	0
	حملة تلقيح الأطفال وتصوير شعاعي لسرطان الثدي في مستشفى الساحل	al diyar				Arabic	2013-11-12	MOPH		Polio Campaign for breast cancer detection	Sahel Hospital	Optimistic	Event, no evidence used	0		0		0		0		0		0			0		0		0		0	0
	متابعة حملة شلل الأطفال	al safir				Arabic	2013-11-12	MOPH		Polio	MOH	Optimistic	Event, no evidence used	0		0		0		0		0		0			0		0		0		0	0
	إنطلاق حملة التلقيح ضد شلل الأطفال في جدرا	Al Joumhouria				Arabic	2013-11-12	MOPH		Polio	MOH	Optimistic	Event, no evidence used	0		0		0		0		0		0			0		0		0		0	0
	وزارة السلاح تواصل حملة تلقيح الأطفال اللبنانيين والسوريين في بعلبك	Al Watania				Arabic	2013-11-12	MOPH		Polio	MOH	Optimistic	Event, no evidence used	0		0		0		0		0		0			0		0		0		0	0
	حملة التلقيح في بعلبك	Al Binaa				Arabic	2013-11-12	MOPH		Polio	MOH	Optimistic	Event, no evidence used	0		0		0		0		0		0			0		0		0		0	0
	سوريا: تسجيل 13 حالة شلل أطفال	Al Akhbar				Arabic	2013-11-12	MOPH		Polio	MOH	Pessimistic	Event, no evidence used	0		0		0		0		0		0			0		0		0		0	0
Malak Makki	مؤتمر إقليمي: "لنكسر الحواجز.. لنبني المستقبل" المخدرات: سجال في شأن العلاج بالمواد البديلة	al safir				Arabic	2013-11-12	MOPH		Conference about drug addiction	MENAHRA association	Pessimistic	yes	1	Reporting evidence from speech, refering to studies	1	no, just mentioning that the statistics were taken from "studies"	0	no	0	no	0	no	0					1					3
	تحت عنوان: "لنكسر الحواجز... لنبني المستقبل"	Al Mada				Arabic	2013-11-12	MOPH		Conference about drug addiction	MENAHRA association	Pessimistic	Event, no evidence used	0		0		0		0		0		0			0		0		0		0	0
	المؤتمر الإقليمي الثاني للحد من مخاطر إستخدام المخدرات يطلق نشاطاته من سجن رومية برعاية شربل	Al Mada				Arabic	2013-11-12	MOPH		Drug program in Roumie jail	Ministry of interior affairs	Optimistic	yes	1	Reporting evidence from speech, no source given (expert)	1	no	1	no	0	no	0	no	0					1					4
	عرض فلم "البديل" في سجن رومية للحد من اخطار إستخدام المخدرات	Annahar				Arabic	2013-11-12	MOPH		Drug program in Roumie jail	Ministry of interior affairs	Optimistic	yes	1	Reporting evidence from speech, no source given (expert)	1	no	1	no	0	no	0	no	0					1					4
	12 قاعة جديدة في "صحة اللبنانية"	al safir				Arabic	2013-11-12	MOPH		Expanding the lebanese university in Tripoly	lebanese university	Optimistic	Event, no evidence used	0		0		0		0		0		0			0		0		0		0	0
	12 قاعة جديدة في كلية الصحة- طرابلس	Al Mustaqbal				Arabic	2013-11-12	MOPH		Expanding the lebanese university in Tripoly	lebanese university	Optimistic	Event, no evidence used	0		0		0		0		0		0			0		0		0		0	0
	توسعة كلية الصحة في "اللبنانية"- طرابلس	Al Binaa				Arabic	2013-11-12	MOPH		Expanding the lebanese university in Tripoly	lebanese university	Optimistic	Event, no evidence used	0		0		0		0		0		0			0		0		0		0	0
	تدشين توسعة كلية الصحة- الفرع الثالث	Al Anwar				Arabic	2013-11-12	MOPH		Expanding the lebanese university in Tripoly	lebanese university	Optimistic	Event, no evidence used	0		0		0		0		0		0			0		0		0		0	0
	عبد الرازق: بري يشكل الضمانة الحقيقية للشعب الفلسطيني	Al Nashra				Arabic	2013-11-12	MOPH		Palestinian refugees	Sheikh Hisham Abdelrazzak, Minister of health	Neutral	Event, no evidence used	0		0		0		0		0		0			0		0		0		0	0
	وزارة الصحة تحيي اليوم العالمي للسكري	Al Mada				Arabic	2013-11-13	MOPH		Conference for world diabetes day	MOH, WHO	Pessimistic	yes	1	Reporting evidence from speech, the speaker is WHO representative (expert)	1	no	1	no	0	WHO	1	no	0				Stats for the entire world	1					5
	وزارة الصحة أحيت اليوم العالمي للسكري عمار: أهم سلاح لمحاربة الأمراض والسكري تحديداً هو التوعية وتغيير السلوكيات	Al Watania				Arabic	2013-11-13	MOPH		Conference for world diabetes day	MOH, WHO	Pessimistic	yes	1	Reporting evidence from speech, the speaker is WHO representative (expert)	1	no	1	no	0	WHO	1	no	0				Stats for the entire world	1					5
	عمار في اليوم العالمي للسكري: أهم سلاح محاربة المرض بالتوعية وتغيير السلوكيات	Al Mustaqbal				Arabic	2013-11-13	MOPH		Conference for world diabetes day	MOH, WHO	Pessimistic	yes	1	Reporting evidence from speech, the speaker is WHO representative (expert)	1	no	1	no	0	WHO	1	no	0				Stats for the entire world	1					5
	عمار ممثل خليل: أهم سلاح لمحاربة السكري هو التوعية وتغيير السلوكيات	Al Nashra				Arabic	2013-11-13	MOPH		Conference for world diabetes day	MOH, WHO	Pessimistic	yes	1	Reporting evidence from speech, the speaker is WHO representative (expert)	1	no	1	no	0	WHO	1	no	0					1					5
	الصحة أحيت اليوم العالمي للوقاية بالتعاون مع منظمة الصحة 347 مليون مصاب بالسكري في العالم و 80% من الوفيات في البلدان المنخفضة الدخل	Al Anwar				Arabic	2013-11-13	MOPH		Conference for world diabetes day	MOH, WHO	Pessimistic	yes	1	Reporting evidence from speech, the speaker is WHO representative (expert)	1	no	1	no	0	WHO	1	no	0				Stats for the entire world	1					5
	خليل: مكافحة المخدرات عملية بالغة الصعوبات وواقع الحال في لبنان لا يطمئن	Al Mada				Arabic	2013-11-13	MOPH		drug addiction major problem in Lebanon and the government should react	minister of health	Pessimistic	yes	1	Reporting evidence from speech, no source given (expert)	1	no	1	no	0	no	0	no	0					1					4
	أعمال المؤتمر الثاني للحد من مخاطر إستخدام المخدرات	Al Mada				Arabic	2013-11-13	MOPH		drug addiction major problem in Lebanon and the government should react	minister of health	Pessimistic	yes	1	Reporting evidence from speech, no source given (expert)	1	no	1	no	0	no	0	no	0					1					4
	إفتتاح المؤتمر الإقليمي الثاني للحد من مخاطر إستخدام المخدرات خليل: تؤكد تصميمنا على مكافحة المخدرات زراعة وتصنيعاً وتسويقاً	Al Watania				Arabic	2013-11-13	MOPH		drug addiction major problem in Lebanon and the government should react	minister of health	Pessimistic	yes	1	Reporting evidence from speech, no source given (expert)	1	no	1	no	0	no	0	no	0					1					4
Doris Saad	طالب مدمن... أي مستقبل دون كسر الحواجز	Al Balad				Arabic	2013-11-13	MOPH		Government helping drug addicts		Optimistic	Opinion	0		0		0		0		0		0			0		0		0		0	0
	وزارة الصحة تمد حملة التلقيح ضد شلل الأطفال ليومين اضافيين	Al Mada				Arabic	2013-11-13	MOPH		Polio	MOH	Optimistic	Event, no evidence used	0		0		0		0		0		0			0		0		0		0	0
	تمديد حملة التلقيح ضد شلل الأطفال	al safir				Arabic	2013-11-13	MOPH		Polio	MOH	Optimistic	Event, no evidence used	0		0		0		0		0		0			0		0		0		0	0
	الصحة مددت الحملة يومين: 300 ألف طفل تم تلقيحهم ضد الشلل	Al Anwar				Arabic	2013-11-13	MOPH		Polio	MOH	Optimistic	yes	1	Reporting number of children that were vaccinated (expert)	1	no	0	no	0	MOPH	1	no	0					1					4
	وزارة الصحة: تمديد حملة التلقيح ضد شلل الأطفال لمدة يومين اضافيين	Al Nashra				Arabic	2013-11-13	MOPH		Polio	MOH	Optimistic	Event, no evidence used	0		0		0		0		0		0			0		0		0		0	0
	وزارة الصحة مددت حملة التلقيح يومين: 300 ألف طفل لقحو	Al Watania				Arabic	2013-11-13	MOPH		Polio	MOH	Optimistic	Event, no evidence used	0		0		0		0		0		0			0		0		0		0	0
	وزارة الصحة مددت حملة التلقيح يومين	Al Binaa				Arabic	2013-11-13	MOPH		Polio	MOH	Optimistic	yes	1	Reporting number of children that were vaccinated (expert)	1	no	0	no	0	MOPH	1	no	0					1					4
	إنتهاء حملة التلقيح ضد شلل الأطفال في قضاء الكورة	Al Watania				Arabic	2013-11-13	MOPH		Polio	MOH	Optimistic	yes	1	Reporting number of children that were vaccinated (expert)	1	no	0	no	0	MOPH	1	no	0					1					4
	تواصل حملة شلل الأطفال في طرابلس	Al Watania				Arabic	2013-11-13	MOPH		Polio	MOH	Optimistic	yes	1	Reporting number of children that were vaccinated (expert)	1	no	0	no	0	MOPH	1	no	0					1					4
	حملة التلقيح ضد شلل الأطفال مستمرة في عكار	Al Watania				Arabic	2013-11-13	MOPH		Polio	MOH	Optimistic	Event, no evidence used	0		0		0		0		0		0			0		0		0		0	0
	منظمة الصحة: شلل الأطفال في سوريا منشأة باكستان	al diyar				Arabic	2013-11-13	MOPH		Polio	WHO	Pessimistic	yes	1	Reporting WHO findings	1	no	0	no	0	WHO	1	no	0					1					4
Mohamad Wehbe	ضجة أي مستشفى الجامعة الأميركية تزامن موت مريضين في طابق ال-"VIP" يثير التساؤلات	Al Akhbar				Arabic	2013-11-13	MOPH		Death of two pateinets in AUBMC		Pessimistic	Opinion	0		0		0		0		0		0			0		0		0		0	0
	ماذا يجري في مستشفى الجامعة الأميركية؟	Al Liwaa				Arabic	2013-11-13	MOPH		Death of two pateinets in AUBMC	AUBMC	Pessimistic	Event, no evidence used	0		0		0		0		0		0			0		0		0		0	0
Salwa Baalbaki	المستشفيات الحكومية في لبنان: فتش عن الإدارة في التعثر المالي خليل ل"لنهار": نبني على التعريب الناجحة للتوسع في كل منطقة	Annahar				Arabic	2013-11-13	MOPH		Rafik Hariri Governmental Hospital financial crisis	RHUH, MOH, Dr. Wassim Wazzan	Pessimistic	yes	1	Report done by Dr. Wazzan	1	yes (not a research, just statistics regarding RHUH)	0	no	0	no	0	no	0					1					3
	مؤتمر إنماء بيروت نقش قضايا الميه والمستشفى الجامعي وكاميرات الشوارع الكلمات اجمعت على المطالبة بدعم "مستشفى الحريري" وحل مشكلة المياه	Al Liwaa				Arabic	2013-11-13	MOPH		Rafik Hariri Governmental Hospital financial crisis Water provision in Beirut	مؤتمر إنماء بيروت	Pessimistic	Event, no evidence used	0		0		0		0		0		0			0		0		0		0	0
Sara Matar	مؤتمر إنماء بيروت : المياه عند الحشرة ومستشفى الحريري أمام شح وتغييب	Al mustaqbal				Arabic	2013-11-13	MOPH		Rafik Hariri Governmental Hospital financial crisis Water provision in Beirut	مؤتمر إنماء بيروت	Pessimistic	Event, no evidence used	0		0		0		0		0		0			0		0		0		0	0
	مؤتمر إنماء بيروت عقد إجتماعا في الريفييرا وكلمات طالبت بدعم مستشفى أحرر الجامعي وحل مشكلة شح المياه	Al Watania				Arabic	2013-11-13	MOPH		Rafik Hariri Governmental Hospital financial crisis Water provision in Beirut	مؤتمر إنماء بيروت	Pessimistic	Event, no evidence used	0		0		0		0		0		0			0		0		0		0	0
	هيئة وفعاليات "مؤمر إنماء بيروت" ناقشت القضايا الإنمائية في المدينة	Al Nashra				Arabic	2013-11-13	MOPH		Rafik Hariri Governmental Hospital financial crisis Water provision in Beirut	مؤتمر إنماء بيروت	Pessimistic	Event, no evidence used	0		0		0		0		0		0			0		0		0		0	0
	ABC تجمع 47 مليو ليرة لمكافحة سرطان الثدي	Al Joumhouria				Arabic	2013-11-13	MOPH		Fundraising at ABC for breast cancer	ABC	Optimistic	Event, no evidence used	0		0		0		0		0		0			0		0		0		0	0
	تدشين توسعة حرم كلية الصحة - 3 لتحسين واقع الحياة الأقدمية فيها	Annahar				Arabic	2013-11-13	MOPH		Expanding the lebanese university in Tripoly	lebanese university	Optimistic	Event, no evidence used	0		0		0		0		0		0			0		0		0		0	0
	سلفت للمستشفيات	al safir				Arabic	2013-11-13	MOPH		Reimbursment of Hospitals	social security	Optimistic	yes	1	مذكرة	0	no	0	no	0	no	0	no	0					1					2
	مستشفى تحصل على سلفات	al diyar				Arabic	2013-11-13	MOPH		Reimbursment of Hospitals	social security	Optimistic	yes	1	مذكرة	0	no	0	no	0	no	0	no	0					1					2
	الضمان مدد لعمل بإعطاء سلفات على حساب المعاملات الإستشفائية	Al Liwaa				Arabic	2013-11-13	MOPH		Reimbursment of Hospitals	social security	Optimistic	yes	1	مذكرة	0	no	0	no	0	no	0	no	0					1					2
	التلقيح ضد شلل الأطفال يتواصل في طرابلس	Annahar				Arabic	2013-11-15	MOPH		Polio	MOH	Optimistic	Event, no evidence used	0		0		0		0		0		0			0		0		0		0	0
	حملة التلقيح ضد شلل الأطفال تتواصل في طرابلس	Al Watania				Arabic	2013-11-15	MOPH		Polio	MOH	Optimistic	Event, no evidence used	0		0		0		0		0		0			0		0		0		0	0
	حملة التلقيح ضد شلل الأطفال تتواصل في طرابلس	Al Nashra				Arabic	2013-11-15	MOPH		Polio	MOH	Optimistic	Event, no evidence used	0		0		0		0		0		0			0		0		0		0	0
	مركز الإحسان اختتم حملة التلقيح	Al Liwaa				Arabic	2013-11-15	MOPH		Polio	MOH	Optimistic	Event, no evidence used	0		0		0		0		0		0			0		0		0		0	0
	منظمة الصحة العالمية: إنتشار شلل الأطفال في المنطقة يشكل حالة طوارئ	Al Nashra				Arabic	2013-11-15	MOPH		Polio	MOH	Pessimistic	Event, no evidence used	0		0		0		0		0		0			0		0		0		0	0
	ندوة صحية في ايلات شددت على مضار التدخين	Annahar				Arabic	2013-11-15	MOPH		Symposium about infections aquired during the winter and smoking effect	جمعية النجاة الإجتماعية	Neutral	Event, no evidence used	0		0		0		0		0		0			0		0		0		0	0
	المؤتمر الإقليمي للحد من مخاطر إستخدام المخدرات أوصى بتطوير العلاج	Al Anwar				Arabic	2013-11-15	MOPH		Conference about drug addiction	MENAHRA association, MOH	Pessimistic	yes	1	Reportinf evidence from speech, no source given (expert)	1	no	1	no	0	no	0	no	0					1					4
Rana Sadek	80 من وفيات السكرير تحدث في البلدان المنخفضة الدخل والمتوسطة التوعية وتغيير السلوكيات أهم سلاح لمحاربة هذا المرض	Al Binaa				Arabic	2013-11-15	MOPH		Diabetes		Pessimistic	Informative article	1	Reporting evidence from speech done during the confernce about diabetes (expert) Some information are given but not referenced	1	no	0	no	0	no	0	no	0					1					3
	النازحون السوريون في مصيدة تجار الأعضاء	al safir				Arabic	2013-11-15	MOPH		Black market for organ donation	Abou Hassan, syrian refugees	Pessimistic	Event, no evidence used	0		0		0		0		0		0			0		0		0		0	0
	تقرير مرعب عن التجارة بأعضاء السوريين في الضاحية الجنوبية	Al Liwaa				Arabic	2013-11-15	MOPH		Black market for organ donation	Abou Hassan, syrian refugees	Pessimistic	Event, no evidence used	0		0		0		0		0		0			0		0		0		0	0
	الأمركية تحقق بوفاة مريضين	al safir				Arabic	2013-11-15	MOPH		Death of two pateinets in AUBMC	AUBMC	Pessimistic	Event, no evidence used	0		0		0		0		0		0			0		0		0		0	0
	قطر تفتتح مستشفى لعلاج الجرحى السوريين في عكار	Annahar				Arabic	2013-11-15	MOPH		Opening of new hospital	جمعية قطر الخيرية	Optimistic	Event, no evidence used	0		0		0		0		0		0			0		0		0		0	0
	أسباب إضافية للعجز المالي في مستشفى رفيق الحريري	Al Nashra				Arabic	2013-11-15	MOPH		Rafik Hariri Governmental Hospital financial crisis	RHUH	Pessimistic	Event, no evidence used	0		0		0		0		0		0			0		0		0		0	0
	كرم المر لتعينه رئيساً لمؤسسة "الانتربول" ميقاتي يلتقي لجنة موظفي مستشفى الحريري	Al Mustaqbal				Arabic	2013-11-15	MOPH		Rafik Hariri Governmental Hospital financial crisis	RHUH, Mikati	Pessimistic	Event, no evidence used	0		0		0		0		0		0			0		0		0		0	0
	ميقاتي كرم المر لتعينه بمؤسسة الانتربول والتقي جمعية المصارف وموظفي مستشفى الحريري	Al Anwar				Arabic	2013-11-15	MOPH		Rafik Hariri Governmental Hospital financial crisis	RHUH, Mikati	Pessimistic	Event, no evidence used	0		0		0		0		0		0			0		0		0		0	0
	جمعية الغوث الإسلامي اختتمت حملة التلقيح ضد شلل الأطفال	Al Watania				Arabic	2013-11-16	MOPH		Polio	MOH	Optimistic	Event, no evidence used	0		0		0		0		0		0			0		0		0		0	0
	حملة التلقيح ضد شلل الأطفال مستمرة في عاليه والمتن الأعلى	Al Nashra				Arabic	2013-11-16	MOPH		Polio	MOH	Optimistic	Event, no evidence used	0		0		0		0		0		0			0		0		0		0	0
	حملة التلقيح ضد شلل الأطفال مستمرة في عاليه والمتن الأعلى	Al Watania				Arabic	2013-11-16	MOPH		Polio	MOH	Optimistic	Event, no evidence used	0		0		0		0		0		0			0		0		0		0	0
	حملة التلقيح مستمرة في البترون	Al Binaa				Arabic	2013-11-16	MOPH		Polio	MOH	Optimistic	Event, no evidence used	0		0		0		0		0		0			0		0		0		0	0
	حملة التلقيح ضد شلل الأطفال تتواصل	Al Anwar				Arabic	2013-11-16	MOPH		Polio	MOH	Optimistic	Event, no evidence used	0		0		0		0		0		0			0		0		0		0	0
	التوصيات الختامية لمؤتمر الحد من مخاطر المخدرات	Al Mada				Arabic	2013-11-16	MOPH		Conference about drug addiction	MENAHRA association, MOH	Neutral	Event, no evidence used	0		0		0		0		0		0			0		0		0		0	0
	مؤتمر "الحد من مخاطر إستخدام المخدرات"	Al Binaa				Arabic	2013-11-16	MOPH		Conference about drug addiction	MENAHRA association, MOH	Neutral	Event, no evidence used	0		0		0		0		0		0			0		0		0		0	0
	مؤتمر الحد من مخاطر إستخدام المخدرات	Al Anwar				Arabic	2013-11-16	MOPH		Conference about drug addiction	MENAHRA association, MOH	Neutral	Event, no evidence used	0		0		0		0		0		0			0		0		0		0	0
Saada Alwa	حكم قضائي يكرس علاج المدمن: سابقة تطال ألفي شخص سنوياً	al safir				Arabic	2013-11-16	MOPH		Laws for the drug addicts trial	Kortbawi, Saghia,	Pessimistic	Event, no evidence used	0		0		0		0		0		0			0		0		0		0	0
	قباني: كلامي عن فواتير "مستشفى الحريري" صحيح	Al Liwaa				Arabic	2013-11-16	MOPH		Rafik Hariri Governmental Hospital financial crisis	Mohamad Kabbani	Pessimistic	Event, no evidence used	0		0		0		0		0		0			0		0		0		0	0
	حملة توعية ثانية ل"AUT" عن سكري	Al Mustaqbal				Arabic	2013-11-16	MOPH		Diabetes awareness campaign	AUT	Optimistic	Event, no evidence used	0		0		0		0		0		0			0		0		0		0	0
	حملة توعية ل"AUT" عن داء السكري تشمل مناطق لبنانية عديدة	Al Watania				Arabic	2013-11-16	MOPH		Diabetes awareness campaign	AUT	Optimistic	Event, no evidence used	0		0		0		0		0		0			0		0		0		0	0
	وزارة الصحة تحقق في وفيات مستشفى "الأميركية"	Al Akhbar				Arabic	2013-11-18	MOPH		Death of two pateinets in AUBMC	MOH	Neutral	Event, no evidence used	0		0		0		0		0		0			0		0		0		0	0
	وزير الصحة يكلف عمار بالتحقيق في حديثة الوفاة في الأميركية	Al Mada				Arabic	2013-11-18	MOPH		Death of two pateinets in AUBMC	MOH	Neutral	Event, no evidence used	0		0		0		0		0		0			0		0		0		0	0
	خليل كلف عمار التحقيق في حادثة وفاة صدها الإلتباس في مستشفى الجامعة	Al Watania				Arabic	2013-11-18	MOPH		Death of two pateinets in AUBMC	MOH	Neutral	Event, no evidence used	0		0		0		0		0		0			0		0		0		0	0
	خليل كلف عمار التحقيق في حالة الوفاة التي حصلت بالجامعة الأميركية	Al Nashra				Arabic	2013-11-18	MOPH		Death of two pateinets in AUBMC	MOH	Neutral	Event, no evidence used	0		0		0		0		0		0			0		0		0		0	0
	وليد عمار حول وفاة مرضى بمستشفى الجامعة الأميركية: يتعاطى بشكل مهني	Al Nashra				Arabic	2013-11-18	MOPH		Bone marrow transplant for thalasemic patients	Leila Soleh, Mona Hrawi	Optimistic	Event, no evidence used	0		0		0		0		0		0			0		0		0		0	0
	الصلح زارت الهراوي دعماً لمجركز الرعاية الدائمة مشروع لزرع النخاع لمرضى التلاسيميا	Annahar				Arabic	2013-11-18	MOPH		World diabetes day Insurance covers medecine for diabetes but doesn’t cover instruments that measure insulin Free campaign to test for diabetes difficulty of coverage of chronuc diseases	Hrawi, Saab, Amsha, Abi Saad, Hassouna, Al Hajj, Mirza, Atallah, Saleh	Both	yes	1	Reproting evidence from speech, no source was given (expert)	1	no	1	no	0	no	0	no	0					1					4
	الهراوي في ندوة طبية في اليوم العالمي لمرض السكري: يتوقع بلوغ عدد المصابين في العالم نحو 550 مليون في 2030	Al Watania				Arabic	2013-11-18	MOPH		World diabetes day Insurance covers medecine for diabetes but doesn’t cover instruments that measure insulin Free campaign to test for diabetes difficulty of coverage of chronuc diseases	Hrawi, Saab, Amsha, Abi Saad, Hassouna, Al Hajj, Mirza, Atallah, Saleh	Both	yes	1	Reproting evidence from speech, no source was given (expert)	1	no	1	no	0	no	0	no	0					1					4
	قد يبلغ عدد المرضى في العالم نحو 550 مليوناً في 2030 ندوة طبية في اليوم العالمي لمرض السكري	Al Binaa				Arabic	2013-11-18	MOPH		Polio	MOH	Optimistic	Event, no evidence used	0		0		0		0		0		0			0		0		0		0	0
	منسقية الجومة في المستقبل اختتمت حملة التلقيح ضد شلل الأطفال	Al Watania				Arabic	2013-11-18	MOPH		Polio		Pessimistic	Informative article	1	no source given	0	no	0	no	0	no	0	no	0					1					2
Raja Muhtar	خطر لقاح شلل الأطفال يحدق بنا من المسؤول؟	al diyar				Arabic	2013-11-18	MOPH		Infant mortality rate	Neonate fund	Pessimistic	yes	1	no source given	0	no	0	no	0	no	0	no	0					1					2
Elias Kattar	The Noenate Fund... كي تنتصر أمومتها	Al Balad				Arabic	2013-11-18	MOPH		Syndicate of dentists election	syndicate of dentists	Neutral	Event, no evidence used	0		0		0		0		0		0			0		0		0		0	0
	8 أثر تفوز بنقابة أطباء الأسنان	Al Akhbar				Arabic	2013-11-18	MOPH		Syndicate of dentists election	syndicate of dentists	Neutral	Event, no evidence used	0		0		0		0		0		0			0		0		0		0	0
	غصن: لبدء الرعاية الصحية والاستشفائية للعمال المتقاعدين	Annahar				Arabic	2013-11-18	MOPH		social insurance for the retired	Ghassan Ghosn	Neutral	Event, no evidence used	0		0		0		0		0		0			0		0		0		0	0
	غصن: سنبدأ بالرعاية الصحية للعمال المضمومين المتقاعدين	Al Sharek				Arabic	2013-11-18	MOPH		social insurance for the retired	Ghassan Ghosn	Neutral	Event, no evidence used	0		0		0		0		0		0			0		0		0		0	0
	جمعية البر والإحسان عددت نشاطاتها وتركز على التعاون مع مراكز الصحية	Al Sharek				Arabic	2013-11-18	MOPH		Healthcare provision	جمعية البر والإحسان	Optimistic	Event, no evidence used	0		0		0		0		0		0			0		0		0		0	0
	جريح بإنفجار في معمل أدوية في الكحاله	Annahar				Arabic	2013-11-18	MOPH		Explosion in a pharmaceutical laboratory	Pharmadox	Pessimistic	Event, no evidence used	0		0		0		0		0		0			0		0		0		0	0
	إنفجار دخل معمل الأدوية في الكحاله وسقوط جريح	al diyar				Arabic	2013-11-18	MOPH		Explosion in a pharmaceutical laboratory	Pharmadox	Pessimistic	Event, no evidence used	0		0		0		0		0		0			0		0		0		0	0
	خليل: الإغتراب ثروة للبنان ودعم أساسي له	Al Mada				Arabic	2013-11-18	MOPH		Immigration is an essential resource for lebanon	Minister of health	Optimistic	Event, no evidence used	0		0		0		0		0		0			0		0		0		0	0
	خليل: رعى توقيع رواية: الإغتراب ثروة للبنان ودعماً أساسي له	Al Watania				Arabic	2013-11-18	MOPH		Immigration is an essential resource for lebanon	Minister of health	Optimistic	Event, no evidence used	0		0		0		0		0		0			0		0		0		0	0
	حسن خليل أعطى توجهاته لفتح أبواب مستشفيات بيروت أمام المصابين	Al Watania				Arabic	2013-11-19	MOPH		Admitting all injured patients from bombing into all Beirut hospitals	MOH	Pessimistic	Event, no evidence used	0		0		0		0		0		0			0		0		0		0	0
	خليل طلب من المستشفيات إستقبال مصابي تفجير الجناح على حساب وزارة الصحة	Al Watania				Arabic	2013-11-19	MOPH		Admitting all injured patients from bombing into all Beirut hospitals	MOH	Pessimistic	Event, no evidence used	0		0		0		0		0		0			0		0		0		0	0
	N/A	Al Mada				Arabic	2013-11-19	MOPH		Admitting all injured patients from bombing into all Beirut hospitals	MOH	Pessimistic	Event, no evidence used	0		0		0		0		0		0			0		0		0		0	0
	وزير الصحة يطلب من مستشفيات بيروت وضواحيها إستقبال المصابين بالتفجير	Al Nashra				Arabic	2013-11-19	MOPH		Admitting all injured patients from bombing into all Beirut hospitals	MOH	Pessimistic	Event, no evidence used	0		0		0		0		0		0			0		0		0		0	0
	الصحة تطلق حملة توعية لترشيد إستهلاك المضادات الحيوية	Al Akhbar				Arabic	2013-11-19	MOPH		Over persciption of antibiotics pressured pharmacists to give antibiotics without perscriptions study in Lebanon	MOH, WHO, لجنة ترشيد إستعمال المضادات الحيوية	Pessimistic	yes	1	Reporting from a study	2	دراسة حول سوء إستعمال المضادات الحيوية Published in int journ of PH Not mentioning if gray or peer-reviewed Pilot study	0	no	0	no	0	no	0	Assessment of self-medication in population buying antibiotics in pharmacies: a pilot study from Beirut and its suburbs	yes	1	Lebanon (Beiut, Mount-Lebanon)	1	Neutral	1	no	0	6
	وزير الصحة يطلق غداً الحملة الوطنية للتوعية عن ترشيد إستعمال المضادات الحيوية	Al Mada				Arabic	2013-11-19	MOPH		Over persciption of antibiotics pressured pharmacists to give antibiotics study in Lebanon (done at the lebanese uni by Dr. Pascale Salame and Dr. Nadine Saleh)	MOH, WHO, لجنة ترشيد إستعمال المضادات الحيوية	Pessimistic	Event, no evidence used	0		0		0		0		0		0			0		0		0		0	0
	الصحة تطلق غداً حملة ترشيد إستعمال المضادات الحيوية	Al Watania				Arabic	2013-11-19	MOPH		Over persciption of antibiotics pressured pharmacists to give antibiotics without perscriptions study in Lebanon	MOH, WHO, لجنة ترشيد إستعمال المضادات الحيوية	Pessimistic	yes	1	Reporting from a study	2	دراسة حول سوء إستعمال المضادات الحيوية Published in int journ of PH Not mentioning if gray or peer-reviewed Pilot study	0	Dr. Pascale Salame and Dr. Nadine Saleh	1	Lebanese University	1	no	0	Assessment of self-medication in population buying antibiotics in pharmacies: a pilot study from Beirut and its suburbs	yes	1	Lebanon (Beiut, Mount-Lebanon)	1	Neutral	1	no	0	8
	حملة توعية حول إستعمال المضادات الحيوية	Al Liwaa				Arabic	2013-11-19	MOPH		Over persciption of antibiotics pressured pharmacists to give antibiotics without perscriptions study in Lebanon	MOH, WHO, لجنة ترشيد إستعمال المضادات الحيوية	Pessimistic	yes	1	Reporting from a study	2	دراسة حول سوء إستعمال المضادات الحيوية Published in int journ of PH Not mentioning if gray or peer-reviewed Pilot study	0	Dr. Pascale Salame and Dr. Nadine Saleh	1	Lebanese University	1	no	0	Assessment of self-medication in population buying antibiotics in pharmacies: a pilot study from Beirut and its suburbs	yes	1	Lebanon (Beiut, Mount-Lebanon)	1	Neutral	1	no	0	8
	الصحة تطلقً حملة ترشيد إستعمال المضادات الحيوية	Al Anwar				Arabic	2013-11-19	MOPH		Over persciption of antibiotics pressured pharmacists to give antibiotics without perscriptions study in Lebanon	MOH, WHO, لجنة ترشيد إستعمال المضادات الحيوية	Pessimistic	yes	1	Reporting from a study	2	دراسة حول سوء إستعمال المضادات الحيوية Published in int journ of PH Not mentioning if gray or peer-reviewed Pilot study	0	Dr. Pascale Salame and Dr. Nadine Saleh	1	Lebanese University	1	no	0	Assessment of self-medication in population buying antibiotics in pharmacies: a pilot study from Beirut and its suburbs	yes	1	Lebanon (Beiut, Mount-Lebanon)	1	Neutral	1	no	0	8
	الصحة تطلقً حملة ترشيد إستعمال المضادات الحيوية	Al Binaa				Arabic	2013-11-19	MOPH		Over persciption of antibiotics pressured pharmacists to give antibiotics without perscriptions study in Lebanon	MOH, WHO, لجنة ترشيد إستعمال المضادات الحيوية	Pessimistic	yes	1	Reporting from a study	2	دراسة حول سوء إستعمال المضادات الحيوية Published in int journ of PH Not mentioning if gray or peer-reviewed Pilot study	0	Dr. Pascale Salame and Dr. Nadine Saleh	1	Lebanese University	1	no	0	Assessment of self-medication in population buying antibiotics in pharmacies: a pilot study from Beirut and its suburbs	yes	1	Lebanon (Beiut, Mount-Lebanon)	1	Neutral	1	no	0	8
	مؤتمر الاستراتيجيات المستقبلية لقطاع الإستشفاء في 28 و-29 الحالي	Al Watania				Arabic	2013-11-19	MOPH		Medical conference - Medhealth	MOH, إتحاد المستشفيات العربية , Syndicate of hospitals, Syndicate of nurses	Optimistic	Event, no evidence used	0		0		0		0		0		0			0		0		0		0	0
	مؤتمر الاستراتيجيات المستقبلية لقطاع الإستشفاء	Al Anwar				Arabic	2013-11-19	MOPH		Medical conference - Medhealth	MOH, إتحاد المستشفيات العربية , Syndicate of hospitals, Syndicate of nurses	Optimistic	Event, no evidence used	0		0		0		0		0		0			0		0		0		0	0
Malak Makki	السكري:نصف المصابين لا يدركون مرضهم	al safir				Arabic	2013-11-19	MOPH		Diabetes Importance of physical acitvity for Diabetic patients	Dr. Issa Haddad	Pessimistic	yes	1	1) Reporting evidence from speech, no source given (expert) 2) Reporting statistics from the international diabetes federation (Report)	1	no	0	no	0	international diabetes federation	1	no	0	no			no	0					3
Rola Moawad	الإصابة بالسكري تلقي بظلالها على النظام الصحي الأرقام تتزايد والوقاية بالغذاء السليم والرياضة	Annahar				Arabic	2013-11-19	MOPH		free campaign for diabetes	Syndicate of pharmacist الجمعية اللبنانية لأمراض الغدد الصم والسكري والدهنيات	Pessimistic	yes	1	1) Reporting evidence from speech, no source given (expert) 2) Reporting statistics from the international diabetes federation (Report)	1	no	0	no	0	international diabetes federation	1	no	0	no			no	0					3
	عشاء خيري للتجمع الوطني للسكري	Al Liwaa				Arabic	2013-11-19	MOPH		Diabetes	Dialeb	Neutral	Event, no evidence used	0		0		0		0		0		0			0		0		0		0	0
	اليوم العالمي للعناية الملطفة	Annahar				Arabic	2013-11-19	MOPH		World day for palliative care	Benoit	neutral	Event, no evidence used	0		0		0		0		0		0			0		0		0		0	0
	وزارة الصحة رفعت عدد الرفق الصحية في المحافظات لمنع نقل الفيروسات إلى لبنان	Al Watania				Arabic	2013-11-19	MOPH		Vaccination of syrian refugees	MOH	Pessimistic	yes	1	بيان	0	no	0	no	0	no	0	no	0					1					2
	الصحة رفعت عدد الرفق الصحية في المحافظات لمنع نقل الفيروسات	al diyar				Arabic	2013-11-19	MOPH		Vaccination of syrian refugees	MOH	Pessimistic	yes	1	بيان	0	no	0	no	0	no	0	no	0					1					2
Malak Makki	وزارة تحقيقات حالتي الوفاة في الأميركية: "الصحة" تطلع وتشكل لجنة	al safir				Arabic	2013-11-19	MOPH		Death of two pateinets in AUBMC	Dr. Walid Amar	Pessimistic	Event, no evidence used	0		0		0		0		0		0			0		0		0		0	0
	الإدارة اقرت إنشاء نقابة إلزامية للممرضات والممرضين	Annahar				Arabic	2013-11-19	MOPH		Law about syndicate of nurses	لجنة الإدارة والعدل	Optimistic	Event, no evidence used	0		0		0		0		0		0			0		0		0		0	0
	الإدارة تنشاء نقابة للممرضات	Al Mustaqbal				Arabic	2013-11-19	MOPH		Law about syndicate of nurses	لجنة الإدارة والعدل	Optimistic	Event, no evidence used	0		0		0		0		0		0			0		0		0		0	0
	الإدارة صدقت قانون إنشاء نقابة إلزامية للممرضات والممرضين معدلاً	Al Watania				Arabic	2013-11-19	MOPH		Law about syndicate of nurses	لجنة الإدارة والعدل	Optimistic	Event, no evidence used	0		0		0		0		0		0			0		0		0		0	0
	المعلمين: لمعالجة الثغرات مع الضمان والمستشفيات	al safir				Arabic	2013-11-19	MOPH		Social Insurance	Syndicate of teachers	Pessimistic	Event, no evidence used	0		0		0		0		0		0			0		0		0		0	0
	لقاء طبي في جباع ل"البر والإحسان"	Al Binaa				Arabic	2013-11-19	MOPH		Accomplishments of Bar w al Ihsan Association	Bar w al Ihsan Association	neutral	Event, no evidence used	0		0		0		0		0		0			0		0		0		0	0
	مفوضية الأمم المتحدة: النيحون تجاوزو ال-816 الفا	Al Joumhouria				Arabic	2013-11-19	MOPH		Syrian refugees	UN, ministry of social affairs	Pessimistic	yes	1	Reporting number of refugees from the UN and the ministry of social affairs	1	no	0	no	0	UN Ministry of social affairs	1	no	0					1					4
Malak Makki	المضادات الحيوية 50%: تباع بلا وصفة طبية	al safir				Arabic	2013-11-20	MOPH		Over persciption of antibiotics pressured pharmacists to give antibiotics without perscriptions study in Lebanon	MOH, WHO, لجنة ترشيد إستعمال المضادات الحيوية	Pessimistic	yes	1	Reporting from a study	2	1) International Journal of Public Health, peer-reviewed 2) Lebanese University Study, Gray lit 3) No reference	1	1) no 2) Dr. Pascale Salame 3) no	1	1) no 2) Lebanese University 3) no	1	no	0	Assessment of self-medication in population buying antibiotics in pharmacies: a pilot study from Beirut and its suburbs	no	0	Lebanon (Beiut, Mount-Lebanon)	1	Neutral	1	no	0	8
	وزارة الصحة أطلق الحملة الوطنية لترشيد إستعمال المضادات الحيوية	Al Liwaa				Arabic	2013-11-20	MOPH		Over persciption of antibiotics pressured pharmacists to give antibiotics without perscriptions law	MOH, WHO, لجنة ترشيد إستعمال المضادات الحيوية	Pessimistic	Event, no evidence used	0		0		0		0		0		0			0		0		0		0	0
	أطلق الحملة الوطنية لترشيد إستعمال المضادات الحيوية ممثل خليل: نأمل من نقابتي الأطباء والصيدلة التجاوب لتطبيق القانون	Al Watania				Arabic	2013-11-20	MOPH		Over persciption of antibiotics pressured pharmacists to give antibiotics without perscriptions law	MOH, WHO, لجنة ترشيد إستعمال المضادات الحيوية	Pessimistic	yes	1	Reporting evidence from speech, refering to WHO estimates (expert)	1	no	0	no	0	no	0	no	0					1					3
	أطلق الحملة الوطنية حول ترشيد إستعمال المضادات الحيوية 50% من الأدوية يتم توزيعها أو بيعها بترك غير ملائمة	Al Anwar				Arabic	2013-11-20	MOPH		Over persciption of antibiotics pressured pharmacists to give antibiotics without perscriptions law	MOH, WHO, لجنة ترشيد إستعمال المضادات الحيوية	Pessimistic	yes	1	Reporting evidence from speech, refering to WHO estimates (expert)	1	no	0	no	0	no	0	no	0					1					3
	أطلق الحملة الوطنية لترشيد إستعمال المضادات الحيوية	Al Binaa				Arabic	2013-11-20	MOPH		Over persciption of antibiotics pressured pharmacists to give antibiotics without perscriptions law	MOH, WHO, لجنة ترشيد إستعمال المضادات الحيوية	Pessimistic	yes	1	Reporting evidence from speech, refering to WHO estimates (expert)	1	no	0	no	0	no	0	no	0					1					3
	أطلق الحملة ترشيد إستعمال المضادات الحيوية	Al Balad				Arabic	2013-11-20	MOPH		Over persciption of antibiotics pressured pharmacists to give antibiotics without perscriptions law	MOH, WHO, لجنة ترشيد إستعمال المضادات الحيوية	Pessimistic	yes	1	Reporting evidence from speech, refering to WHO estimates (expert)	1	no	0	no	0	no	0	no	0					1					3
	مجدلاني في المنتدى العالمي لداء السكري: نشكو غياب التشريعات لحماية المرضى	Al Anwar				Arabic	2013-11-20	MOPH		Diabetes	Dr. Atef Majdalani	Both	yes	1	Reporting evidence from speech, no source given (expert)	1	no	0	no	0	no	0	no	0					1					3
	أفاق واعدة لمرضى التصلب الليوحي	Al Joumhouria				Arabic	2013-11-20	MOPH		Conference about Multiple Sclerosis	Novartis	Optimistic	Event, no evidence used	0		0		0		0		0		0			0		0		0		0	0
	شهداء وجرحى	al safir				Arabic	2013-11-20	MOPH		Admitting all injured patients from bombing into all Beirut hospitals	MOH	Pessimistic	Event, no evidence used	0		0		0		0		0		0			0		0		0		0	0
	وزير الصحة نفقد المصابين في المستشفيات	Al Watania				Arabic	2013-11-20	MOPH		Admitting all injured patients from bombing into all Beirut hospitals	MOH	Pessimistic	Event, no evidence used	0		0		0		0		0		0			0		0		0		0	0
	وزير الصحة نفقد جرحى تفجير الجناح:لرفع الصوت بوجه الإرهابيين	Al Watania				Arabic	2013-11-20	MOPH		Admitting all injured patients from bombing into all Beirut hospitals	MOH	Pessimistic	Event, no evidence used	0		0		0		0		0		0			0		0		0		0	0
	أبواب مستشفيات بيروت فتحت أمام المصابين	al diyar				Arabic	2013-11-20	MOPH		Admitting all injured patients from bombing into all Beirut hospitals	MOH	Pessimistic	Event, no evidence used	0		0		0		0		0		0			0		0		0		0	0
	وزير الصحة: عمل إرهابي كبير ومجرم	Al Watania				Arabic	2013-11-20	MOPH		Admitting all injured patients from bombing into all Beirut hospitals	MOH	Pessimistic	Event, no evidence used	0		0		0		0		0		0			0		0		0		0	0
	وزارة الصحة: حصيلة التفجيرين 23 قتيلاً عرفت هويتهم ومجهولان و-147 جريحاً	al diyar				Arabic	2013-11-21	MOPH		Victims of the bombing	MOH	Pessimistic	Event, no evidence used	0		0		0		0		0		0			0		0		0		0	0
	حصيلة جديدة لضحايا تفجير السفارة الإيرانية	Al Mada				Arabic	2013-11-21	MOPH		Victims of the bombing	MOH	Pessimistic	Event, no evidence used	0		0		0		0		0		0			0		0		0		0	0
	الحاصلة: 23 قتيلاً و 147 جريحاً وقتلاً مجهولان	Al Liwaa				Arabic	2013-11-21	MOPH		Victims of the bombing	MOH	Pessimistic	Event, no evidence used	0		0		0		0		0		0			0		0		0		0	0
	وزارة الصحة: حصيلة التفجيرين 23 قتيلاً عرفت هويتهم ومجهولان و-147 جريحاً	Al Watania				Arabic	2013-11-21	MOPH		Victims of the bombing	MOH	Pessimistic	Event, no evidence used	0		0		0		0		0		0			0		0		0		0	0
	الحمد النووي	al safir				Arabic	2013-11-21	MOPH		Victims of the bombing	MOH	Pessimistic	Event, no evidence used	0		0		0		0		0		0			0		0		0		0	0
	الصحة تنفي ما نشرته الصحفية أورلكة بوتز في "دير شبيغل" عن تجارة الأعضاء في لبنان وبو فاعور يستقبلها وينوه بجهدها!	Al Mada				Arabic	2013-11-21	MOPH		Black market for organ donation Investigation and denial	Abou Faour	Optimistic	Event, no evidence used	0		0		0		0		0		0			0		0		0		0	0
	الصحة تنفي ما نشرته بيتز في "دير شبيغل" وتدعي عليها	al diyar				Arabic	2013-11-21	MOPH		Black market for organ donation Investigation and denial	Abou Faour	Optimistic	Event, no evidence used	0		0		0		0		0		0			0		0		0		0	0
	وزارة الصحة: لا صحة لما اوردته "دير شبيغيل" بشأن بيع وزرع أعضاء النازحين السوريين في لبنان	Al Mada				Arabic	2013-11-21	MOPH		Black market for organ donation Investigation and denial	Abou Faour	Optimistic	Event, no evidence used	0		0		0		0		0		0			0		0		0		0	0
	وزارة الصحة: لا صحة لإجراء 150 عملية زرع أعضاء إستفاد منها مرضى اجانب	al diyar				Arabic	2013-11-21	MOPH		Black market for organ donation Investigation and denial	Abou Faour	Optimistic	Event, no evidence used	0		0		0		0		0		0			0		0		0		0	0
	متابعة وزارية ل"الإتجار بالأعضاء"	al safir				Arabic	2013-11-21	MOPH		Black market for organ donation Investigation and denial	Abou Faour	Optimistic	Event, no evidence used	0		0		0		0		0		0			0		0		0		0	0
	أبو فاعور إلتقى كاتبة مقال دير شبيغل: متابعة أخبار الإتجار بالأعضاء للنهاية	Annahar				Arabic	2013-11-21	MOPH		Black market for organ donation Investigation and denial	Abou Faour	Optimistic	Event, no evidence used	0		0		0		0		0		0			0		0		0		0	0
	الصحة تابعت ما تم تداوله حول زرع الأعضاء في لبنان: كلام الطبيب حرف وهو يشير إلى لبنان أبداً	Al Watania				Arabic	2013-11-21	MOPH		Black market for organ donation Investigation and denial	Abou Faour	Optimistic	Event, no evidence used	0		0		0		0		0		0			0		0		0		0	0
	الصحة العامة تتابع ما جرى تداوله حول زرع الأعضاء في لبنان	Al Binaa				Arabic	2013-11-21	MOPH		Black market for organ donation Investigation and denial	Abou Faour	Optimistic	Event, no evidence used	0		0		0		0		0		0			0		0		0		0	0
	..وابو فاعور يستقبلها وينوه بجهدها	al diyar				Arabic	2013-11-21	MOPH		Black market for organ donation Investigation and denial	Abou Faour	Optimistic	Event, no evidence used	0		0		0		0		0		0			0		0		0		0	0
	وابو فاعور إتصل بكرتبوي وخليل ومدعي عام التمييز: سنتابع موضوع الإتجار بالأعضاء في صفوف النازحين للتأكد من صحته	Al Watania				Arabic	2013-11-21	MOPH		Black market for organ donation Investigation and denial	Abou Faour	Optimistic	Event, no evidence used	0		0		0		0		0		0			0		0		0		0	0
	الصفدي: سنصدر سندات خزينة بالتعاون مع الصحة	al diyar				Arabic	2013-11-21	MOPH		Reimbursment of Hospitals	Safadi, hajj hassan, syndicate of hospitals	Optimistic	Event, no evidence used	0		0		0		0		0		0			0		0		0		0	0
	الصفدي يلتقي الحاج حسن ونكبة المستشفيات	al safir				Arabic	2013-11-21	MOPH		Reimbursment of Hospitals	Safadi, hajj hassan, syndicate of hospitals	Optimistic	Event, no evidence used	0		0		0		0		0		0			0		0		0		0	0
	سندات خزينة بالتعاون مع الصحة	Al Liwaa				Arabic	2013-11-21	MOPH		Reimbursment of Hospitals	Safadi, hajj hassan, syndicate of hospitals	Optimistic	Event, no evidence used	0		0		0		0		0		0			0		0		0		0	0
	الصفدي عرض ونكبة المستشفيات قانون إصدار سندات الخزينة	Al Anwar				Arabic	2013-11-21	MOPH		Reimbursment of Hospitals	Safadi, hajj hassan, syndicate of hospitals	Optimistic	Event, no evidence used	0		0		0		0		0		0			0		0		0		0	0
	الصفدي: سندات خزينة بالتعاون مع "الصحة" لدفع عقد المصالحة لمستحقات المستشفيات	Al Mustaqbal				Arabic	2013-11-21	MOPH		Reimbursment of Hospitals	Safadi, hajj hassan, syndicate of hospitals	Optimistic	Event, no evidence used	0		0		0		0		0		0			0		0		0		0	0
	تابع مع الحاج حسن حاجات "الزراعة" الصفدي يبحث ونكبة المستشفيات قانون إصدار سندات الخزينة	Al Binaa				Arabic	2013-11-21	MOPH		Reimbursment of Hospitals	Safadi, hajj hassan, syndicate of hospitals	Optimistic	Event, no evidence used	0		0		0		0		0		0			0		0		0		0	0
	الصفدي: سنصدر سندات خزينة لدفع عقود المصالحة الخاصة بمستحقات المستشفيات	Al Sharek				Arabic	2013-11-21	MOPH		Reimbursment of Hospitals	Safadi, hajj hassan, syndicate of hospitals	Optimistic	Event, no evidence used	0		0		0		0		0		0			0		0		0		0	0
	الصفدي: إستقبل الحاج حسن والحجار وعرض مع نقابة المستشفيات قانون إصدار سندات الخزينة	Al Watania				Arabic	2013-11-21	MOPH		Reimbursment of Hospitals	Safadi, hajj hassan, syndicate of hospitals	Optimistic	Event, no evidence used	0		0		0		0		0		0			0		0		0		0	0
	إفتتاح مؤتمر أيام العلاج الفيزيائي في "اليسوعية"	Al Binaa				Arabic	2013-11-21	MOPH		Conference about physiotherapy	St Josef university	Optimistic	Event, no evidence used	0		0		0		0		0		0			0		0		0		0	0
	إفتتاح مؤتمر أيام العلاج الفيزيائي في "اليسوعية"	Al Anwar				Arabic	2013-11-21	MOPH		Conference about physiotherapy	St Josef university	Optimistic	Event, no evidence used	0		0		0		0		0		0			0		0		0		0	0
	أيام العلاج الفيزيائي في "القديس يوسف"	Al Balad				Arabic	2013-11-21	MOPH		Conference about physiotherapy	St Josef university	Optimistic	Event, no evidence used	0		0		0		0		0		0			0		0		0		0	0
	لجنة أصحاب الأمراض المستعصية: في إمكان مرضى غسل الكلى العلاج في مستشفى سيدة زغرتا	Al Watania				Arabic	2013-11-21	MOPH		Dialysis	Hayat organisation	Optimistic	Event, no evidence used	0		0		0		0		0		0			0		0		0		0	0
R.M	اكتشافات حديثة في علاج التصلب اللويجي المتعدد إرتباط ضمور الدماغ بالعلاج الجسدي والخلل المعرفي	Annahar				Arabic	2013-11-21	MOPH		Conference about Multiple Sclerosis	Novartis	Optimistic	Event, no evidence used	0		0		0		0		0		0			0		0		0		0	0
	التصلب اللويجي.. محور ندوة	Al Mustaqbal				Arabic	2013-11-21	MOPH		Conference about Multiple Sclerosis	Novartis	Optimistic	Event, no evidence used	0		0		0		0		0		0			0		0		0		0	0
	علاج مرضى غسل الكلي في مستشفى سيدة زغرتا	Al Anwar				Arabic	2013-11-21	MOPH		Dialysis	Hayat organisation	Optimistic	Event, no evidence used	0		0		0		0		0		0			0		0		0		0	0
	السكري.. جدارية في بعبدا	Al Mustaqbal				Arabic	2013-11-21	MOPH		Diabetes	Sagess university	neutral	Event, no evidence used	0		0		0		0		0		0			0		0		0		0	0
	الحقنة الفنية تحيي اليوم العالمي للسكري	Al Balad				Arabic	2013-11-21	MOPH		Diabetes	Sagess university	neutral	Event, no evidence used	0		0		0		0		0		0			0		0		0		0	0
	أطباء بلا حدود في "جامع البحر"	Al Liwaa				Arabic	2013-11-21	MOPH		Social wellfare	Doctors without borders, جمعية جامع البحر	Optimistic	Event, no evidence used	0		0		0		0		0		0			0		0		0		0	0
	نقابة الممرضات والممرضين ترفض الإتهامات	Al Mustaqbal				Arabic	2013-11-21	MOPH		Nurses role	syndicate of nurses	Optimistic	Event, no evidence used	0		0		0		0		0		0			0		0		0		0	0
	نقابة الأطباء تستنكر	Annahar				Arabic	2013-11-21	MOPH		Bombing	syndicate of physicians	Pessimistic	Event, no evidence used	0		0		0		0		0		0			0		0		0		0	0
	نتائج حملة "Designed and Signed" في 60 ABC مليون ليرة دعماً لصندوق Brave Heart	Annahar				Arabic	2013-11-21	MOPH		Fund raising for breast cancer	ABC	Optimistic	Event, no evidence used	0		0		0		0		0		0			0		0		0		0	0
	لإبداع والإنسانية يتعانقان في ABC ضمن حملة (Designed and Signed)	al diyar				Arabic	2013-11-21	MOPH		Fund raising for breast cancer	ABC	Optimistic	Event, no evidence used	0		0		0		0		0		0			0		0		0		0	0
	ABC أعلن نتائج Designed and Signed	Al Liwaa				Arabic	2013-11-21	MOPH		Fund raising for breast cancer	ABC	Optimistic	Event, no evidence used	0		0		0		0		0		0			0		0		0		0	0
	مجدلاني: لحظة تنهي ظاهرة الأدوية المزورة دعا رئيس لجنة الصحة النيابية النائب عاطف مجدلاني إلى وضع خطا تنهي ظاهرة الأدوية المزورة	Al Joumhouria				Arabic	2013-11-23	MOPH		Diabetes	Ministry of labor, Majdalani	Both	Event, no evidence used	0		0		0		0		0		0			0		0		0		0	0
	مؤتمر "أيام العلاج الفيزيائي" في القديس يوسف وشهادات في الوخز بالإبر ل-19 طبيباً وعملاً صحياً	Annahar				Arabic	2013-11-23	MOPH		Conference about physiotherapy	St Josef university	Optimistic	Event, no evidence used	0		0		0		0		0		0			0		0		0		0	0
	الإنسداد الرئوي السبب الرابع للوفيات في العالم!	Annahar				Arabic	2013-11-23	MOPH		conference about death due to lung obstruction	GlaxoSmithKline, الجمعية اللبنانية للأمراض الصدرية	Pessimistic	yes	1	Reporting a study, no source	0	no	1	no	0	no	0	no	0					1					3
	الإنسداد الرئوي.. السبب الرابع للوفيات	Al Mustaqbal				Arabic	2013-11-23	MOPH		conference about death due to lung obstruction	GlaxoSmithKline, الجمعية اللبنانية للأمراض الصدرية	Pessimistic	yes	1	Reporting a study, no source	0	no	1	no	0	no	0	no	0					1					3
	كلية التمريض في LAU نالت الإعتماد الأكاديمي الأميركي للبكالوريوس	Annahar				Arabic	2013-11-23	MOPH		LAU nursing school	LAU	Optimistic	Event, no evidence used	0		0		0		0		0		0			0		0		0		0	0
	مؤسسة مخزومي شركة في حملة تلقيح الأطفال ضد الشلل	Al Watania				Arabic	2013-11-23	MOPH		Polio	Makhzoumi association	Optimistic	Event, no evidence used	0		0		0		0		0		0			0		0		0		0	0
Malak Makki	يوم نفسي في معهد الإصلاح الأحداث: يرسمون وردة ويحلمون بالمستقبل	al safir				Arabic	2013-11-23	MOPH		Psycho therapy for the juveniles	مركز إصلاح الأحداث	Both	Event, no evidence used	0		0		0		0		0		0			0		0		0		0	0
	هرون: غياب الموازنة اثر بشكل كبير على التعامل بين المستشفيات والدولة	al diyar				Arabic	2013-11-23	MOPH		hospitals financial burden	Haroun	Pessimistic	Event, no evidence used	0		0		0		0		0		0			0		0		0		0	0
	هرون: غياب الموازنة ياثر على تعامل المستشفيات مع الدولة	Al Mustaqbal				Arabic	2013-11-23	MOPH		hospitals financial burden	Haroun	Pessimistic	Event, no evidence used	0		0		0		0		0		0			0		0		0		0	0
	هارون: لا قدرة للمستشفيات على تحمل عبء النازحين	Al Liwaa				Arabic	2013-11-23	MOPH		hospitals financial burden	Haroun	Pessimistic	Event, no evidence used	0		0		0		0		0		0			0		0		0		0	0
	هارون: النازحون متروكون لقدرهم	Al Binaa				Arabic	2013-11-23	MOPH		hospitals financial burden	Haroun	Pessimistic	Event, no evidence used	0		0		0		0		0		0			0		0		0		0	0
Malak Makki	الأطباء أيضاً... يعذبون	Al Safir				Arabic	2013-11-25	MOPH		Medical ethics Malpractice Human rights	Dr. Ghassan Abou Satta Dr. Steven Miles Dr. Talia Arawi Dr. Vivian Nasinson	Pessimistic	yes	1	Reporting from a speech, no source was given	1	no	0	no	0	no	0	no	0					1					3
	العشاء السنوي للتجمع الوطني للسكري برعاية وزير الصحة	Al Watania				Arabic	2013-11-26	MOPH		Diabetes	Dr. Jaqueline Kasouf Maalouf Arbid	Pessimistic	yes	1	Reporting from a speech, no source was given	1	no	1	no	0	no	0	no	0					1					4
	ندوة عن مرض السكري في المنتدى الثقافي و الإجتماعي في ددة	Al Watania				Arabic	2013-11-26	MOPH		Diabetes	Dr. Salam Sisi Dr. Mohamad Sandid Dr. Wissam Issa	Pessimistic	Event, no evidence used	0		0		0		0		0		0			0		0		0		0	0
	محاضرة طبية في "المركز الاسلامي"	Al Liwaa				Arabic	2013-11-26	MOPH		Aging and nutrition	Dr. Sawsan Wazzan	Optimistic	Event, no evidence used	0		0		0		0		0		0			0		0		0		0	0
	نقابة أطباء الأسنان: اللائحة الفائزة توافقية	Al Anwar				Arabic	2013-11-26	MOPH		Elections	Syndicate of dentists	Neutral	yes	1	بيان	0	no	0	no	0	no	0	no	0					1					2
	شركة باير للرعاية الصحية تحاضر طلبة كلية الطب في جامعة بيروت العربية عن السكتة الدماغية	Al Anwar				Arabic	2013-11-27	MOPH		lecture about apoplexy	Bayer	Pessimistic	Event, no evidence used	0		0		0		0		0		0			0		0		0		0	0
	اصابت بشلل الأطفال في حلب ودمشق	Al Akhbar				Arabic	2013-11-27	MOPH		Polio	WHO	Pessimistic	yes	1	بيان by WHO	1	no	0	no	0	WHO	1	no	0					1					4
Mohamad Bdeir	فيروس الجرحى السوريين يقلق إسرائيل	Al Akhbar				Arabic	2013-11-27	MOPH		Refugees infections		Pessimistic	yes	1	repoting from newspaper Reporting estimates done by israel moh (Report)	1	news paper إسرائيل اليوم Gray lit	1	no	0	Israel's ministry of health	1	no	0	no			Israel	1					5
	مستوصف معوض عاين مرضى من النازحين	Al Anwar				Arabic	2013-11-27	MOPH		treating refugees	Moawad Clinics	Optimistic	Event, no evidence used	0		0		0		0		0		0			0		0		0		0	0
Imad Zoughbi	مدارس بعد الظهر.. للتلامذة السوريين	Al Safir				Arabic	2013-11-27	MOPH		afternoon schools for refugees	UNICEF, ministry of education	Optimistic	Event, no evidence used	0		0		0		0		0		0			0		0		0		0	0
Rola Moawad	معدل الوفيات مرتفع في المنطقة و أساليب جديدة للتشخيص و العلاج / أمراض القلب الاشد فتكاً على مستوى العالم	Annahar				Arabic	2013-11-28	MOPH		Cardiovascular diseases	Boehringer Ingelheim	Pessimistic	yes	1	Reporting WHO estimate	1	no	0	no	0	WHO	1	no	0	no			Region (ME & Africa)	1					4
Hussein Tleis	سورية تهدد العالم كله بشلل الأطفال!	Al Diyar				Arabic	2013-11-28	MOPH		Polio	WHO	Pessimistic	yes	1	Reporting WHO estimate	1	no	0	no	0	WHO	1	no	0	no			Syria	1					4
Pascal Souma	خليل ل"السفير": سنعدل العقود مع المستشفيات حرب ناعمة بين "الصحة" و "نقابة الإستشفاء"	Al Safir				Arabic	2013-11-29	MOPH		strategy planning for hospitilization in Lebanon	MOHPH, Syndicate of hospitilization	Both	Event, no evidence used	0		0		0		0		0		0			0		0		0		0	0
	وزير الصحة إفتتاح مؤتمر استراتيجيات قطاع الاستشفاء: وحده الحوار قادر على رسم أفاق للتعامل مع التحديات	Annahar				Arabic	2013-11-29	MOPH		strategy planning for hospitilization in Lebanon	MOHPH, Syndicate of hospitilization	Both	Event, no evidence used	0		0		0		0		0		0			0		0		0		0	0
	وزير الصحة إفتتاح مؤتمر استراتيجيات قطاع الاستشفاء: وحده الحوار قادر على رسم أفاق للتعامل مع التحديات	Al Watania				Arabic	2013-11-29	MOPH		strategy planning for hospitilization in Lebanon	MOHPH, Syndicate of hospitilization	Both	Event, no evidence used	0		0		0		0		0		0			0		0		0		0	0
	خليل إفتتح مؤتمر استراتيجيات قطاع الاستشفاء: لتأمين سوق استشفائي عربي متكامل مفتوح	Al Liwaa				Arabic	2013-11-29	MOPH		strategy planning for hospitilization in Lebanon	MOHPH, Syndicate of hospitilization	Both	Event, no evidence used	0		0		0		0		0		0			0		0		0		0	0
	حوار مفتوح مع وزراء الصحة والعمل والسياحة في أولى جلسات مؤتمر الإستراتيجيات المستقبلية لقطاع الاستشفاء	Al Watania				Arabic	2013-11-29	MOPH		strategy planning for hospitilization in Lebanon	MOHPH, Syndicate of hospitilization	Both	Event, no evidence used	0		0		0		0		0		0			0		0		0		0	0
	حوار وزاري الإستراتيجيات المستقبلية لقطاع الاستشفاء	Al Anwar				Arabic	2013-11-29	MOPH		strategy planning for hospitilization in Lebanon	MOHPH, Syndicate of hospitilization	Both	Event, no evidence used	0		0		0		0		0		0			0		0		0		0	0
Radwan Yacoub	مخيم نهر البارد مأساة شعب فلسطيني ما منظمة الأونروا تخفيض موازنة الإستشفاء 50% وكلام عن عدم دفع رواتب موظفيها في القريب مطالبة بإعادة تغطية الفاتورة الصحية للفلسطينين	Al Liwaa				Arabic	2013-11-29	MOPH		UNRWA cutting down the budget	Al Hajj Ziad Al shatwiyi	Pessimistic	yes	1	Reporting from an interview that isnt an expert, no source Reporting evidence from UNRWA general commissioner statement	0	no	0	no	0	no	0	no	0					1					2
	حملة تلقيح ضد شلل الأطفال	Annahar				Arabic	2013-11-29	MOPH		Polio	MOPH	Optimistic	yes	1	Reporting MOPH estimates	1	no	0	no	0	MOPH	1	no	0					1					4
	إستئناف حملة شلل الأطفال	Al Safir				Arabic	2013-11-29	MOPH		Polio	MOPH	Optimistic	yes	1	Reporting MOPH estimates	1	no	0	no	0	MOPH	1	no	0					1					4
	نتائج المرحلة الأولى من حملة شلل الأطفال	Al Mada				Arabic	2013-11-29	MOPH		Polio	MOPH	Optimistic	yes	1	Reporting MOPH estimates	1	no	0	no	0	MOPH	1	no	0					1					4
	النتائج النهائية لحملة التلقيح ضد شلل الأطفال	Al Watania				Arabic	2013-11-29	MOPH		Polio	MOPH	Optimistic	yes	1	Reporting MOPH estimates	1	no	0	no	0	MOPH	1	no	0					1					4
	التلقيح ضد الشلل طاول 98.4%	Al Joumhouria				Arabic	2013-11-29	MOPH		Polio	MOPH	Optimistic	yes	1	Reporting MOPH estimates	1	no	0	no	0	MOPH	1	no	0					1					4
	تلقيح ضد الشلل ل98.4% من مجمل الأطفال المستهدفين	Al Liwaa				Arabic	2013-11-29	MOPH		Polio	MOPH	Optimistic	yes	1	Reporting MOPH estimates	1	no	0	no	0	MOPH	1	no	0					1					4
	٥٨٠٧٧٠ طفلاً تم تلقيحهم ضد الشلل	Al Anwar				Arabic	2013-11-29	MOPH		Polio	MOPH	Optimistic	yes	1	Reporting MOPH estimates	1	no	0	no	0	MOPH	1	no	0					1					4
	النتائج النهائية لحملة التلقيح ضد شلل الأطفال	Al Binaa				Arabic	2013-11-29	MOPH		Polio	MOPH	Optimistic	yes	1	Reporting MOPH estimates	1	no	0	no	0	MOPH	1	no	0					1					4
Nicole Tohme	مستشفى يرفض إستقبال مريض مضمون ١٠٠٪ ساسين ل"النهار": هل هي للحجر أم للبشر؟؟	Annahar				Arabic	2013-11-29	MOPH		Hospital admission	Sassine	Pessimistic	Event, no evidence used	0		0		0		0		0		0			0		0		0		0	0
	الهيئة والعمالي يرسخان الشراكة بين أصحاب العمل والعمال ويتفقان على السعي إلى إقرار قانون التغطية الصحية بعد التقاعد	Al Mustaqbal				Arabic	2013-11-29	MOPH		social insurance for the retired		Optimistic	Event, no evidence used	0		0		0		0		0		0			0		0		0		0	0
	حدادين يعلن اكتشفه الطبي "دايفس بيروت"	Al Mustaqbal				Arabic	2013-11-29	MOPH		declaration of new chemical reaction discovery	Haddadin	Optimistic	Event, no evidence used	0		0		0		0		0		0			0		0		0		0	0
	إفتتاح قسم العمليات والتنظير في مستشفى حيرام صور	Al Liwaa				Arabic	2013-11-29	MOPH		Opening of new units in Hiram Hospital	Hiram Hospital	Optimistic	Event, no evidence used	0		0		0		0		0		0			0		0		0		0	0
	إفتتاح قسم العمليات والتنظير في مستشفى حيرام	Al Anwar				Arabic	2013-11-29	MOPH		Opening of new units in Hiram Hospital	Hiram Hospital	Optimistic	Event, no evidence used	0		0		0		0		0		0			0		0		0		0	0
	كلية الطب تقرر إعتماد الفرنسية والطلاب يعترضون	Al Diyar				Arabic	2013-11-29	MOPH		Lebanese University decision about teaching medical school in french	LU	Pessimistic	Event, no evidence used	0		0		0		0		0		0			0		0		0		0	0
Pascale Azar	برنامج "رودز فور لايف" يستغل الساعة الذهبية لتقليص الموت قاسم: بعض الأطباء والمسعفون والممرضين برنامج للجيش	Annahar				Arabic	2013-11-29	MOPH		Medical training for the army	Roads for life	Optimistic	yes	1	Repoting from a speech done, no source given (expert)	1	no	0	no	0	no	0	no	0					1					3
	رودز فور لايف برنامج صحي للجيش	Al Safir				Arabic	2013-11-29	MOPH		Medical training for the army	Roads for life	Optimistic	yes	1	Repoting from a speech done, no source given (expert)	1	no	0	no	0	no	0	no	0					1					3
	رودز فور لايف تطبق برنامجاً لإنقاذ العسكريين ذوي الإصابات البالغة	Al Binaa				Arabic	2013-11-29	MOPH		Medical training for the army	Roads for life	Optimistic	yes	1	Repoting from a speech done, no source given (expert)	1	no	0	no	0	no	0	no	0					1					3
Malak Makki	السيدا: 119 إصابة جديدة	Al Safir				Arabic	2013-11-30	MOPH		AIDS infections		Pessimistic	yes	1	estimates done by: البرنامج الوطني لمكافحة السيدا في لبنان (Report)	1	yes mentioning the name of the association that did the estimates (not mentioned, but most probably gray lit)	0	no	0	البرنامج الوطني لمكافحة السيدا في لبنان	1	no	0	no			Lebanon	1					4
Mohamad Wehbe	إلغاء عقود كازينو لبنان مع الصيدليات	Al Akhbar				Arabic	2013-11-30	MOPH		Casino du Liban breaks its contract with the syndicate of pharmacies	syndicate of casino du liban employees	Pessimistic	Event, no evidence used	0		0		0		0		0		0			0		0		0		0	0
Mohamad Saleh	صيدا: ورشة عن المخدرات	Al Safir				Arabic	2013-11-30	MOPH		workshop about drugs	جمعية عمل تنموي بلا حدود	Pessimistic	Yes	1	Repoting from a speech done, no source given (expert)	1	no	1	no	0	no	0	no	0					1					4
	الواسطة لإدارة الخلافات في القطاع الطبي	Al Mustaqbal				Arabic	2013-11-30	MOPH		symposium	tripoly syndicates of physicians and dentists	Neutral	Event, no evidence used	0		0		0		0		0		0			0		0		0		0	0
	N/A	Al Safir				Arabic	2013-11-30	MOPH		symposium	tripoly syndicates of physicians and dentists	Neutral	Event, no evidence used	0		0		0		0		0		0			0		0		0		0	0
	إفتتاح المركز الطبي الجديد لرابطة ال- صليبا في قضاء جبيل	Al Watania				Arabic	2013-12-02	MOPH		Opening of a new medical center	minister of health	Optimistic	Event, no evidence used	0		0		0		0		0		0			0		0		0		0	0
	روتاري تطلق الخميس حملة تلقيح ضد شلل الأطفال في صيدا	Al Watania				Arabic	2013-12-02	MOPH		Polio	Rottery	Optimistic	Event, no evidence used	0		0		0		0		0		0			0		0		0		0	0
	توعية على سرطان الثدي والرحم	Al Anwar				Arabic	2013-12-02	MOPH		cancer awareness	caritas	Pessimistic	yes	1	Repoting from a speech done, no source given (expert)	1	no	0	no	0	no	0	no	0					1					3
	ندوة طبية ل"كاريتاس" الجبة-بشري	Al Mustaqbal				Arabic	2013-12-02	MOPH		cancer awareness	caritas	Pessimistic	yes	1	Repoting from a speech done, no source given (expert)	1	no	0	no	0	no	0	no	0					1					3
Malak Makki	النازحون: 32% يعانون أمراض قلبية	Al Safir				Arabic	2013-12-02	MOPH		high rate of syrian refugees with cardiovascular disease	Dr. Riham Yamout	Pessimistic	yes	1	Reporting evidence from unknown study Reporting study from a speech, no source given (expert)	1	no refernce for the research	0	no	0	no	0	no	0				Lebanon	1					3
Toni Rizk	صحة اللبنانين على نفقة القطاع الخاص	Al Joumhouria				Arabic	2013-12-02	MOPH		Health provision is higher by the private sector		Pessimistic	yes	1	Reporting evidence from unknown study Reproting evidence from study done by the syndicate of hospitals	1	1) no reference 2) the syndicate of hospitals	0	no	0	Syndicate of hospitals	1	no	0				Lebanon	1					4
Cynthia Awad	عماد خياط: لتقليص الولادة المبكرة وخطرها	Al Joumhouria				Arabic	2013-12-03	MOPH		preterm birth	Dr. Imad Khayat	Pessimistic	yes	1	Reporting evidence from an interview (expert)	1	no	0	no	0	no	0	no	0					1					3
Imadeddine Raef	الأشخاص المعوقون في يومهم العالمي تراجع الحقوق الإجتماعية... وتجاهلها رسمياً	Al Safir				Arabic	2013-12-03	MOPH		disabled people's rights	Israa Sylvana Lakkis	Pessimistic	Event, no evidence used	0		0		0		0		0		0			0		0		0		0	0
	حملة طبية للنازحين السوريين في البترون	Al Anwar				Arabic	2013-12-03	MOPH		Medical care for the refugees	جمعية الإغاثة الدولية	Optimistic	Event, no evidence used	0		0		0		0		0		0			0		0		0		0	0
	الصحة في السجون اللبنانية	Al Liwaa				Arabic	2013-12-03	MOPH		prisonners' health	Internal forces	Optimistic	Event, no evidence used	0		0		0		0		0		0			0		0		0		0	0
	الخير: إنشاء مستشفى المنية إنجاز مهم لإنماء المنطقة	Al Anwar				Arabic	2013-12-03	MOPH		Opening of a new hospital	minister nathem alkhayr	Optimistic	Event, no evidence used	0		0		0		0		0		0			0		0		0		0	0
Imad Zoughbi	طب اللبنانية: وعد بحل لطلاب الإنكليزية	Al Safir				Arabic	2013-12-03	MOPH		Lebanese University decision about teaching medical school in french	Dr. Pierre Yared	Optimistic	Event, no evidence used	0		0		0		0		0		0			0		0		0		0	0
Rola Moawad	مجدلاني يطلق رؤية "تيار المستقبل" ل"تأمين تغطية إجتماعية وصحية" نسخة للطرح الرسمي للبطاقة الصحية التي اطلقها الوزير خليفة	Annahar				Arabic	2013-12-03	MOPH		universal coverage	Majdalani	Optimistic	Event, no evidence used	0		0		0		0		0		0			0		0		0		0	0
	مجدلاني قدم إقتراحات لإزالة الفوارق الصحية: لإقناع الناس بالبطاقة الصحية وإلا فلا يمكن اقناعهم بتوحيد الصناديق الضامنة	Al Watania				Arabic	2013-12-03	MOPH		universal coverage	Majdalani	Optimistic	Event, no evidence used	0		0		0		0		0		0			0		0		0		0	0
	مجدلاني يطلق برنامج تيار المستقبل الصحي والإجتماعي	Al Joumhouria				Arabic	2013-12-03	MOPH		universal coverage	Majdalani	Optimistic	Event, no evidence used	0		0		0		0		0		0			0		0		0		0	0
	مجدلاني قدم إقتراحات لإزالة الفوارق الصحية: البطاقة الصحية الحال الأمثل للفئات غير المضمونة	Al Liwaa				Arabic	2013-12-03	MOPH		universal coverage	Majdalani	Optimistic	Event, no evidence used	0		0		0		0		0		0			0		0		0		0	0
Rita Shrara	سلسلة إقتراحات ال"مستقبل": البطاقة والمرض والأمومة وضمان الشيخوخة مجدلاني: الواقع شاذ ونحاول سد الخلل في المنظومة الصحية	Al Mustaqbal				Arabic	2013-12-03	MOPH		universal coverage	Majdalani	Optimistic	Event, no evidence used	0		0		0		0		0		0			0		0		0		0	0
	مجدلاني أطلق مشروع تيار المستقبل الإستشفائي لجميع اللبنانيين	Al Anwar				Arabic	2013-12-03	MOPH		universal coverage	Majdalani	Optimistic	Event, no evidence used	0		0		0		0		0		0			0		0		0		0	0
	مجدلاني يرفض الطبقية الصحية القائمة ويطرح 3 إقتراحات متكاملة لإزالة الفوارق	Al Sharek				Arabic	2013-12-03	MOPH		universal coverage	Majdalani	Optimistic	Event, no evidence used	0		0		0		0		0		0			0		0		0		0	0
	نقابة الصيدليات استغربت زج اسمها بين إدارة الكازينو ونقابتي موظفيه	Annahar				Arabic	2013-12-04	MOPH		pharmacies abiding to the laws	syndicate of pharmacies	Neutral	Event, no evidence used	0		0		0		0		0		0			0		0		0		0	0
	نقابة الصيدليات استغربت زج اسمها بين إدارة الكازينو ونقابتي موظفيه	Al Sharek				Arabic	2013-12-04	MOPH		pharmacies abiding to the laws	syndicate of pharmacies	Neutral	Event, no evidence used	0		0		0		0		0		0			0		0		0		0	0
	المؤتمر الثاني للرعاية الصحية في السجون الوضع على حاله بإنتظار إصلاحات وتشريعات جديدة	Annahar				Arabic	2013-12-04	MOPH		conference about prisonners' health	Red Cross, Internal forces	Optimistic	Event, no evidence used	0		0		0		0		0		0			0		0		0		0	0
	الصحة في السجون	Al Safir				Arabic	2013-12-04	MOPH		conference about prisonners' health	Red Cross, Internal forces	Optimistic	Event, no evidence used	0		0		0		0		0		0			0		0		0		0	0
	إفتتاح مؤتمر الصحة في السجون والكلمات دعت إلى بناء الانشاءت لمعالجة الإكتظاظ وتأهيل العنصر البشري ووضع برامج الرعاية	Al Watania				Arabic	2013-12-04	MOPH		conference about prisonners' health	Red Cross, Internal forces	Optimistic	yes	1	Repoting from a speech done, no source given (expert)	1	no	1	no	0	no	0	no	0					1					4
	الصليب الأحمر الدولي وقوى الأمن يفتتحان مؤتمر عن الساحة في السجون	Al Anwar				Arabic	2013-12-04	MOPH		conference about prisonners' health	Red Cross, Internal forces	Optimistic	yes	1	Repoting from a speech done, no source given (expert)	1	no	1	no	0	no	0	no	0					1					4
	بدء أعمال الرعاية الصحية في السجون	Al Sharek				Arabic	2013-12-04	MOPH		conference about prisonners' health	Red Cross, Internal forces	Optimistic	Event, no evidence used	0		0		0		0		0		0			0		0		0		0	0
	لجنة الصحة اعادت مشروع تعيين معوقين في الإدارات إلى الحكومة	Al Watania				Arabic	2013-12-04	MOPH		disabled people's rights	لجنة الصحة والعمل والشؤون الإجتماعية	Neutral	Event, no evidence used	0		0		0		0		0		0			0		0		0		0	0
	إفتتاح بازار العيد في مركز الرعاية الدائمة	Al Anwar				Arabic	2013-12-04	MOPH		openeing of bazar for christmas	chronic care center	Optimistic	Event, no evidence used	0		0		0		0		0		0			0		0		0		0	0
	توقيف رجل وامرأة يروجاً حبوباً مخدرة ويزوراً وصفات طبية	Al Diyar				Arabic	2013-12-04	MOPH		forging medical perscriptions	Internal forces	Both	Event, no evidence used	0		0		0		0		0		0			0		0		0		0	0
	رجل وامرأة في حلبا يروجاً حبوباً مخدرة ويزوراً وصفات طبية	Al Anwar				Arabic	2013-12-04	MOPH		forging medical perscriptions	Internal forces	Both	Event, no evidence used	0		0		0		0		0		0			0		0		0		0	0
	توقيف رجل وامرأة في حلبا يروجاً حبوباً مخدرة ويزوراً وصفات طبية	Al Watania				Arabic	2013-12-04	MOPH		forging medical perscriptions	Internal forces	Both	Event, no evidence used	0		0		0		0		0		0			0		0		0		0	0
Mohamad Wehbe	الإستثمار في صناعة الدخان "الريجي" تخصص 29 مليون دولار لخطوط الإنتاج	Al Akhbar				Arabic	2013-12-04	MOPH		increase in cigarette production in lebanon due to the increase in its demand		Pessimistic	yes	1	reporting statistics (Report)	1	1)no reference (مصادر مطلعة على سوق الدخان ) 2) إدارة حصر التبغ والتنابك	0	no	0	إدارة حصر التبغ والتنابك	1	no	0	no			Lebanon	1					4
Bassam al Kanatir	تحذيرات التدخين أمام شورى الدولة	Al Akhbar				Arabic	2013-12-04	MOPH		Smoking law refuting to write warnings on the packet	Wajdi Harake الإتحاد اللبناني لحماية المستهلك	Pessimistic	Event, no evidence used	0		0		0		0		0		0			0		0		0		0	0
	وزارة الصحة: بدئ المرحلة الثانية من التلقيح ضد الشلل في 6 كانون الأول 2013	Al Mada				Arabic	2013-12-05	MOPH		Polio	MOPH	Optimistic	yes	1	بيان	0	no	0	no	0	no	0	no	0					1					2
	وزارة الصحة: بدئ المرحلة الثانية مين حملة التلقيح ضد الشلل الجمعة	Al Watania				Arabic	2013-12-05	MOPH		Polio	MOPH	Optimistic	yes	1	بيان	0	no	0	no	0	no	0	no	0					1					2
	الصحة: حملة التلقيح الثانية غداً	Al Mustaqbal				Arabic	2013-12-05	MOPH		Polio	MOPH	Optimistic	yes	1	بيان	0	no	0	no	0	no	0	no	0					1					2
	المرحلة الثنية مين حملة التلقيح ضد الشلل	Al Binaa				Arabic	2013-12-05	MOPH		Polio	MOPH	Optimistic	yes	1	بيان	0	no	0	no	0	no	0	no	0					1					2
	توعية حول السيدا في مستشفى "الساحل"	Al Joumhouria				Arabic	2013-12-05	MOPH		Awareness about AIDS	Sahel Hospital	Optimistic	Event, no evidence used	0		0		0		0		0		0			0		0		0		0	0
	حملة توعية حول مرض السيدا أي مستشفى الساحل	Al Anwar				Arabic	2013-12-05	MOPH		Awareness about AIDS	Sahel Hospital	Optimistic	Event, no evidence used	0		0		0		0		0		0			0		0		0		0	0
	توعية حل "االسيدا"	Al Mustaqbal				Arabic	2013-12-05	MOPH		Awareness about AIDS	Sahel Hospital	Optimistic	Event, no evidence used	0		0		0		0		0		0			0		0		0		0	0
	رعاية المعوقين احتفلت بيوم الإعاقة العالمي	Al Anwar				Arabic	2013-12-05	MOPH		international day for disabled people	الجمعية اللبنانية لرعاية المعوقين	Optimistic	Event, no evidence used	0		0		0		0		0		0			0		0		0		0	0
	رعاية المعوقين تحتفل بيومها العالمي	Al Mustaqbal				Arabic	2013-12-05	MOPH		international day for disabled people	الجمعية اللبنانية لرعاية المعوقين	Optimistic	Event, no evidence used	0		0		0		0		0		0			0		0		0		0	0
	مصان يحيي يوم المعوق العالمي	Al Binaa				Arabic	2013-12-05	MOPH		international day for disabled people	الجمعية اللبنانية لرعاية المعوقين	Optimistic	Event, no evidence used	0		0		0		0		0		0			0		0		0		0	0
	بازار العيد في "الرعاية الدائمة"	Al Mustaqbal				Arabic	2013-12-05	MOPH		openeing of bazar for christmas	chronic care center	Optimistic	Event, no evidence used	0		0		0		0		0		0			0		0		0		0	0
Nicole Tohme	دكتور في علاج الفيزيائي في جامعة بيروت العربية عباس ل"النهار" يؤهل حاملي الDPT العمل العيادي	Annahar				Arabic	2013-12-05	MOPH		Physiotherapy degree	Beirut Arab University	Optimistic	Event, no evidence used	0		0		0		0		0		0			0		0		0		0	0
	مستشفيات المتن في لقاء كنعان مع كركى وهرون وممثلي المستشفيات	Al Diyar				Arabic	2013-12-05	MOPH		Maten Hospitals	Ibrahim Kannas, Mohamad Karaki, Sleiman Haroun	Neutral	Event, no evidence used	0		0		0		0		0		0			0		0		0		0	0
	كنعان تابع شؤون مستشفيات المتن	Al Anwar				Arabic	2013-12-05	MOPH		Maten Hospitals	Ibrahim Kannas, Mohamad Karaki, Sleiman Haroun	Neutral	Event, no evidence used	0		0		0		0		0		0			0		0		0		0	0
	صابونجيان إهتم بموضوع إسترداد الTVA على اللوازم الطبية	Al Anwar				Arabic	2013-12-05	MOPH		VAT on medical supplies	minister of industry	Neutral	Event, no evidence used	0		0		0		0		0		0			0		0		0		0	0
	صابونجيان إهتم بموضوع إسترداد الTVA على اللوازم الطبية	Al Binaa				Arabic	2013-12-05	MOPH		VAT on medical supplies	minister of industry	Neutral	Event, no evidence used	0		0		0		0		0		0			0		0		0		0	0
	صابونجيان إهتم بموضوع إسترداد الTVA مع أصحاب مصانع الأدوات واللوازم الطبية	Al Sharek				Arabic	2013-12-05	MOPH		VAT on medical supplies	minister of industry	Neutral	Event, no evidence used	0		0		0		0		0		0			0		0		0		0	0
	وزير الصحة يعلن البدء بالمرحلة الثانية للتلقيح ضد شلل الأطفال	Al Mada				Arabic	2013-12-06	MOPH		Polio	minister of health	Optimistic	Event, no evidence used	0		0		0		0		0		0			0		0		0		0	0
	الحملة الوطنية للتلقيح ضد شلل الأطفال	Annahar				Arabic	2013-12-06	MOPH		Polio	minister of health	Optimistic	Event, no evidence used	0		0		0		0		0		0			0		0		0		0	0
	وزير الصحة أعلن بدء المرحلة االثانية من حملة التلقيح ضد شلل الأطفال	Al Diyar				Arabic	2013-12-06	MOPH		Polio	minister of health	Optimistic	Event, no evidence used	0		0		0		0		0		0			0		0		0		0	0
	وزير الصحة أعلن بدء المرحلة االثانية من حملة التلقيح ضد شلل الأطفال	Al Watania				Arabic	2013-12-06	MOPH		Polio	minister of health	Optimistic	Event, no evidence used	0		0		0		0		0		0			0		0		0		0	0
	المرحلة االثانية للتلقيح ضد شلل الأطفال	Al Mustaqbal				Arabic	2013-12-06	MOPH		Polio	minister of health	Optimistic	Event, no evidence used	0		0		0		0		0		0			0		0		0		0	0
	بدء المرحلة الثانية مين حملة التلقيح ضد شلل الأطفال	Al Binaa				Arabic	2013-12-06	MOPH		Polio	minister of health	Optimistic	Event, no evidence used	0		0		0		0		0		0			0		0		0		0	0
	الحملة الثانية لتلقيح الأطفال ضد الشلل في منطقة صيدا	Al Watania				Arabic	2013-12-06	MOPH		Polio	minister of health	Optimistic	Event, no evidence used	0		0		0		0		0		0			0		0		0		0	0
	توعية مين السيدا في مستشفى الساحل	Annahar				Arabic	2013-12-06	MOPH		Awareness about AIDS	Sahel Hospital	Optimistic	Event, no evidence used	0		0		0		0		0		0			0		0		0		0	0
	إطلاق المرحلة الثانية للتلقيح ضد شلل الأطفال	Al Anwar				Arabic	2013-12-07	MOPH		Polio	Zgharta municipality	Optimistic	Event, no evidence used	0		0		0		0		0		0			0		0		0		0	0
	تلقيح ضد شلل الأطفال في زغرتا	Al Binaa				Arabic	2013-12-07	MOPH		Polio	Zgharta municipality	Optimistic	Event, no evidence used	0		0		0		0		0		0			0		0		0		0	0
	جمعية الرسالة ومكتب الصحة في أمل إفتتاح المرحلة الثانية من التلقيح الشامل ضد شلل الأطفال	Al Watania				Arabic	2013-12-07	MOPH		Polio	Amal	Optimistic	Event, no evidence used	0		0		0		0		0		0			0		0		0		0	0
	حفل إطلاق مشروع الخدمات الصديقة للشباب في المبرات	Al Watania				Arabic	2013-12-07	MOPH		Launching of a program that protects the youth and deals with abuse, violence, mental health, reproductive health	جمعية المبرات	Optimistic	Event, no evidence used	0		0		0		0		0		0			0		0		0		0	0
	إطلاق مشروع الخدمات الصديقة للشباب	Al Anwar				Arabic	2013-12-07	MOPH		Launching of a program that protects the youth and deals with abuse, violence, mental health, reproductive health	جمعية المبرات	Optimistic	Event, no evidence used	0		0		0		0		0		0			0		0		0		0	0
	البطريرك الراعي يشارك في عشاء اللجنة الأسقفية للخدمات الصحية	Al Anwar				Arabic	2013-12-07	MOPH		Episcopal Commission for Health Services dinner	Episcopal Commission for Health Services	Optimistic	Event, no evidence used	0		0		0		0		0		0			0		0		0		0	0
	أدوية "ركلجة" كهرباء الدماغ	Al Safir				Arabic	2013-12-07	MOPH		unavailability of certain drugs in the market Black market		Pessimistic	Event, no evidence used	0		0		0		0		0		0			0		0		0		0	0
	تدشين مصنع أدوية في جدرا	Al Joumhouria				Arabic	2013-12-07	MOPH		inauguration of a phamaceutical industry	Arwan industry	Optimistic	Event, no evidence used	0		0		0		0		0		0			0		0		0		0	0
	تدشين مصنع اروان للأدوية في 18 الحالي في جدرا	Al Watania				Arabic	2013-12-07	MOPH		inauguration of a phamaceutical industry	Arwan industry	Optimistic	Event, no evidence used	0		0		0		0		0		0			0		0		0		0	0
	يطلق فيزا بلاتينوم لأطباء الأسنان	Al Diyar				Arabic	2013-12-07	MOPH		Platinum VISA card for dentists	Syndicate of dentists	Optimistic	Event, no evidence used	0		0		0		0		0		0			0		0		0		0	0
	رعى مؤتمراً عن افة المخدرات خليل: الاحصاءت تنذر بمخاطر حقيقية وعلى الدولة تحمل مسؤليتها	Al Diyar				Arabic	2013-12-09	MOPH		drug addiction major problem in Lebanon and the government should react	minister of health	Pessimistic	Event, no evidence used	0		0		0		0		0		0			0		0		0		0	0
	خليل رعى مؤتمراً عن افة المخدرات: الاحصاءت تنذر بمخاطر حقيقية	Al Mada				Arabic	2013-12-09	MOPH		drug addiction major problem in Lebanon and the government should react	minister of health	Pessimistic	Event, no evidence used	0		0		0		0		0		0			0		0		0		0	0
	خليل يرعى مؤتمرن في النبطية حول أفات المخدرات... وإطلاق "نادي الروبوت" في الضاحية	Al Binaa				Arabic	2013-12-09	MOPH		drug addiction major problem in Lebanon and the government should react	minister of health	Pessimistic	Event, no evidence used	0		0		0		0		0		0			0		0		0		0	0
Samer Wehbe	خليل رعى مؤتمراً عن افة المخدرات: الاحصاءت تنذر بمخاطر حقيقية	Al Liwaa				Arabic	2013-12-09	MOPH		drug addiction major problem in Lebanon and the government should react	minister of health	Pessimistic	Event, no evidence used	0		0		0		0		0		0			0		0		0		0	0
	خليل رعى مؤتمراً عن افة المخدرات: الاحصاءت تنذر بمخاطر حقيقية وعلى الدولة أن تتحمل مسؤليتها	Al Watania				Arabic	2013-12-09	MOPH		drug addiction major problem in Lebanon and the government should react	minister of health	Pessimistic	Event, no evidence used	0		0		0		0		0		0			0		0		0		0	0
	وزير الصحة في مؤتمر عن المخدرات: الاحصاءت تنذر بمخاطر الحقيقة	Al Anwar				Arabic	2013-12-09	MOPH		drug addiction major problem in Lebanon and the government should react	minister of health	Pessimistic	Event, no evidence used	0		0		0		0		0		0			0		0		0		0	0
	الوقاية من المخدرات.. مؤتمر في النبطية	Al Mustaqbal				Arabic	2013-12-09	MOPH		drug addiction major problem in Lebanon and the government should react	minister of health	Pessimistic	Event, no evidence used	0		0		0		0		0		0			0		0		0		0	0
	سرطان الأطفال أقام عشاؤه الخيري سلمان: تكفلنا هذه ألسنة بعلاج 150 حالة	Al Liwaa				Arabic	2013-12-09	MOPH		Children Cancer Center annual dinner	Children Cancer Center	Optimistic	Event, no evidence used	0		0		0		0		0		0			0		0		0		0	0
	مركز سرطان الأطفال جماعة التبرعات في عشاء خيري في محطة السكك الحديد	Annahar				Arabic	2013-12-09	MOPH		Children Cancer Center annual dinner	Children Cancer Center	Optimistic	Event, no evidence used	0		0		0		0		0		0			0		0		0		0	0
	عشاء خير ل"مركز سرطان الأطفال"	Al Mustaqbal				Arabic	2013-12-09	MOPH		Children Cancer Center annual dinner	Children Cancer Center	Optimistic	Event, no evidence used	0		0		0		0		0		0			0		0		0		0	0
	العشاء السنوي لمركز سرطان الأطفال	Al Anwar				Arabic	2013-12-09	MOPH		Children Cancer Center annual dinner	Children Cancer Center	Optimistic	Event, no evidence used	0		0		0		0		0		0			0		0		0		0	0
	مركز سرطان الأطفال أقام عشاؤه السنوي- سلمان: وصلنا هذه السنة إلى تكفل علاج 150 حالة	Al Sharek				Arabic	2013-12-09	MOPH		Children Cancer Center annual dinner	Children Cancer Center	Optimistic	Event, no evidence used	0		0		0		0		0		0			0		0		0		0	0
	العشاء السنوي لمركز سرطان الأطفال بحضور وفاء سليمان	Al Watania				Arabic	2013-12-09	MOPH		Children Cancer Center annual dinner	Children Cancer Center	Optimistic	Event, no evidence used	0		0		0		0		0		0			0		0		0		0	0
	مركز سرطان الأطفال يقيم عشاؤه الخيري	Al Balad				Arabic	2013-12-09	MOPH		Children Cancer Center annual dinner	Children Cancer Center	Optimistic	Event, no evidence used	0		0		0		0		0		0			0		0		0		0	0
	حملة التلقيح ل"روتاري" جبيل	Al Liwaa				Arabic	2013-12-09	MOPH		Polio	Rottery	Optimistic	Event, no evidence used	0		0		0		0		0		0			0		0		0		0	0
	تلقيح في جبيل ومرجعيون	Al Mustaqbal				Arabic	2013-12-09	MOPH		Polio	Rottery	Optimistic	Event, no evidence used	0		0		0		0		0		0			0		0		0		0	0
	روتاري جبيل ينظم حملة تلقيح	Al Balad				Arabic	2013-12-09	MOPH		Polio	Rottery	Optimistic	Event, no evidence used	0		0		0		0		0		0			0		0		0		0	0
	بدئ حملة تلقيح الأطفال في طرابلس والميناء	Al Watania				Arabic	2013-12-09	MOPH		Polio	Mohamad Seif	Optimistic	Event, no evidence used	0		0		0		0		0		0			0		0		0		0	0
	مؤتمر القمة العالمي للإبتكار في الرعاية الصحية يواجه 8 تحديات الثلاثاء الأربعاء	Annahar				Arabic	2013-12-09	MOPH		World Innovation Summit for Health	World Innovation Summit for Health	Neutral	Event, no evidence used	0		0		0		0		0		0			0		0		0		0	0
	ألف باء أمراض الثدي: وقاية وكشف مبركر وعلاج الإصغاء والتعبير والكتابة وتكريم الأخوين فليفل	Annahar				Arabic	2013-12-09	MOPH		Book about breast cancer	Beirut and the international arabic book exhibition Izzat al Horr	Optimistic	Event, no evidence used	0		0		0		0		0		0			0		0		0		0	0
	الكشف المبكر ندوة لقطاع المرأة	Al Mustaqbal				Arabic	2013-12-09	MOPH		symposium about early detection of breast cancer	قطاع المرأة في منسقية القيطع	Neutral	Event, no evidence used	0		0		0		0		0		0			0		0		0		0	0
	دوحة المبرات اطلقت مشروع الخدمات الصديقة للشباب	Annahar				Arabic	2013-12-09	MOPH		Launching of a program that protects the youth and deals with abuse, violence, mental health, reproductive health	جمعية المبرات	Optimistic	Event, no evidence used	0		0		0		0		0		0			0		0		0		0	0
														311		256		81		21		119		2			5		307		15		0

## Sheet: Analysis
Dates from which articles are retreived: Jan 3 2012 till Dec 9 2013
Number of articles: 1279
Source of articles:	The Syndicate of Hospials
	The Ministry of Public Health
	Google
Magazine used	Number of articles	Language	%
Al Akhbar	53	Arabic	4.14386
Al Anwar	130	Arabic	10.1642
Al Balad	50	Arabic	3.9093
Al Binaa	85	Arabic	6.64582
Al Diyar	106	Arabic	8.28772
Al Hayat	6	Arabic	0.469116
Al Joumhouria	45	Arabic	3.51837
Al Kalima	1	Arabic	0.0781861
Al Liwaa	70	Arabic	5.47303
Al Mada	43	Arabic	3.362
Al Mustaqbal	125	Arabic	9.77326
Al Nashra	68	Arabic	5.31665
Al Safir	132	Arabic	10.3206
Al Sharek	25	Arabic	1.95465
Al Watania	129	Arabic	10.086
Annahar	195	Arabic	15.2463
Kalam Akhbar	1	Arabic	0.0781861
Lebanon Files	2	Arabic	0.156372
L'Orient Le Jour	9	French	0.703675
The Daily Star	3	English	0.234558
N/A	1	Arabic	0.0781861
			1279
217 (16.9%) articles have an authors name			16.9664
(most recurrent author)
Claim	Number of articles	%
Optimistic	625	48.8663
Pessimistic	485	37.9203
Both	55	4.30023
Neutral	114	8.91321
		1279
Evidence	Number of articles	%
Yes	318	24.8632
Event, no evidence used	961	75.1368
		1279
Yes (Evidence)	Number of articles	%
Optimistic	103	34.7973
Pessimistic	146	49.3243
Both	24	8.10811
Neutral	23	7.77027
		296
Meeting OR conference?	expert view	15	expert view	121	39.8026
interview	expert view	30
Speech	expert view	76
study	1)Dr. Talia Arawi 3)Dr. Alameddine 4)New England Journal of Medicine 5) Dr. Jardali 6) Farah Yehia 7) BMI (gray lit) (consultancy) 8) جمعية عمل تنموي بلا حدود (gray) (NGO) 9) "protecting lebanese women" (Journal), Zeina Ibrahim 10) Brain Stimulation journal 11)Journal of Clinical Oncology 12) Study done at AUBMC 13) Dr. Pascale Salame and Dr. Nadine Saleh 14) international journal of public health	24	RESEARCH STUDIES PEER-REVIEWED AND FROM ACADEMIC INSTIt	24	7.89474
interview	not an expert(palestenian refugee)	1	interview with lay people	1	0.328947
speech	refering to moph study	2	speech at conferences or symposiums	15	5.92105
speech	refering to studies done by people who attended the campaign	1
Speech	refering to study done by ESMO 2012	1
Speech	refering to WHO & UN	2
Speech	refering to international studies	6
Speech	refering to study done by idrak	2
Speech	unknown study	1
المزايا القابضة	consulting company	1	CC	1	0.328947
estimates done by the social insurance	Public entities	29	studies and reports from public entities	72	23.6842
Ministry of labor	Public entities	2
اللجنة الفرعية المنبثقة من لجنة المال	Public entities	2
Study by ministry of environment	Public entities	1
Projects done by ministers	Public entities	1
MOPH	Public entities	12
MOPH (statistics)	Public entities	19
ministry of social affairs	Public entities	1
مديرية الجمارك	Public entities	1
إدارة حصر التبغ والتنابك	Public entities	1
government	Public entities	2
RHUH	Public entities	1
مرسومdecree	official or policy documents	3	official or policy documents	45	14.8026
بيان	official or policy documents	21
مذكرة memo	official or policy documents	5
بند	official or policy documents	6
law	official or policy documents	9
مرسوم اشتراعي	official or policy documents	1
sydicate of nurse	Public entities	1	Reports from NGOs, Civil Society Organanizations and International organazitaions	22	7.23684
جمعية تجار بيروت	Public entities	1
جمعية الصناعيين	Public entities	1
دراسة الهيئات الاقتصاديةstudy	Public entities	1
المفوضية العليا لشؤون اللاجئين	Public entities	1
تجمع الاصلاح النقابي للصيادلة	Public entities	1
who	Report	9
World Bank	Report	2
international diabetes federation	Report	2
البرنامج الوطني لمكافحة السيدا في لبنان	Report	1
برنامج الأغذية العالمي	Report	1
بلسم	Report	1
Kalam al nas	tv program	1	tv prog	1	0.328947
article	1) Le figaro journal 3) Israel today	2	foreign newspapers	2	0.657895
		304		304	100.987
Most of the evidence relies on reporting evidence from public entities and expert opinion, whether through inetrview or speeches that are given during conferences, symposiums and others
None of the articles mentioned the title of the source they have used as evidence, only some indicated where their reference is published and most of them (40 articles) mentioned the authors
Subjects that keep on emerging are the ones that caused a problem and werent solved, once the solution is there, the subject doessnt reoccur (kidnapped pharmacist, death of children (year), law for smoking)
Repeated key topics:
Social insurance and hosp financial burden and reimbursment of governmental hosp:						2012-01-03	2012-02-03	2012-02-17	2012-03-14	2012-03-20	2012-03-21	2012-04-10
(health financing)						2012-04-11	2012-04-20	2012-05-08	2012-05-15	2012-05-18	2012-06-14	2012-06-22
						2012-07-23	2012-11-09	2012-12-07	2013-04-25	2013-10-09	2013-10-11	2013-10-12
						2013-11-01	2013-11-02	2013-11-08	2013-11-11	2013-11-13	2013-11-15	2013-11-16
						2013-11-21	2013-11-23
Law 174						2013-03-01	2013-03-23	2013-03-28	2013-05-09	25/09/2013	26/09/2013	28/09/2013
define the law						28/09/2014	2013-10-02	2013-10-03	2013-10-18	2013-10-21	2013-10-23	2013-10-24
						2013-10-26	2013-10-28	2013-10-31	2013-12-04
drug abuse						23/09/2013	25/09/2013	2013-10-01	2013-10-03	2013-10-23	2013-11-01	2013-11-08
						2013-11-09	2013-11-11	2013-11-12	2013-11-13	2013-11-15	2013-11-16	2013-11-30
						2013-12-09
kidnapped pharmacist						17/09/2013	18/09/2013	30/09/2013	2013-10-01	2013-10-02	2013-10-04	2013-10-05
(remove)						2013-10-07	2013-10-08	2013-10-09	2013-10-18	2013-10-19
universal health coverage						2012-07-09	2012-07-16	19/09/2013	20/09/2013	2013-10-11	2013-10-26	2013-11-09
						2013-12-03
social insurance for the retired						2012-11-09	2012-12-14	2013-03-12	2013-11-18	2013-11-18	2013-11-29
Disabled people's rights						2012-05-09	2013-02-12	2013-02-12	2013-02-12	24/09/2013	2013-11-11	2013-12-03
						2013-12-04
patients safety/admission/ medical error/ deaths/poor peoples admission						2012-02-02	2012-05-30	2012-06-22	2012-09-26	2012-10-08	2012-10-09	2013-01-09
seperate btwn ps+med error and the others						2013-02-15	2013-02-20	2013-02-21	2013-02-22	2013-02-28	2013-03-01	2013-03-02
						2013-03-05	2013-03-13	2013-04-09	2013-04-10	30/09/2013	2013-10-01	2013-10-02
						2013-11-07	2013-11-13	2013-11-15	2013-11-18	2013-11-19
From articles that gave enough information about the study we were able to look for the studies through the internet
Coding source used	Number of articles	%
Grade A	17	6.41509		Out of the 24 previously mentioned articles using studies 17 articles used peer-reviewed studies
Grade B	214	80.7547
Grade C	34
	265	100		4 studies could not be found (maybe not published yet)
Grade A: Includes all the articles that used peer-reviewed studies including piloted studies. Also includes expert opinions refering to their own peer-reviewed studies.
Grade B: includes expert opinions, articles that studies that are not peer-reviewed and were not found, and reports(WHO, World Bank, MOPH, Social Insrance)
Grade C: includes evidence used without providing any source, historical events not refernced, law, بيان, مرسوم ,قرار ,مذكرة, بند
	Key Topics	Number of times each topic reccurred
	Health Care Financing	116
	Poor Medical Care Services	43
	Drug Abuse	40
	Universal Health Coverage	35
	Smoking Ban law	27
	Retirement social insurance system	11
	Disabled People's Right	8
study	no reference	24	no reference	38	11.1111
opinion	no reference	1
definition	no reference	1
world news	no reference	1
statistics	no reference	7
دراسات ميدانية و	no reference	1
History	no reference	3
category	Number of news articles
Expert Opinion	121
Studies and Reports from Public Entities	72
Official or Policy Documents	45
Studies Peer-Reviewed or from Academic Institutions	24
Reports and Studies from NGOs, CSOs and international organizations	22
Symposium and Conferences	15
Foreign Newspapers	2
Studies from Consulting Companies	1
Interviews with Lay People	1
TV Programs	1
0	969
Grading score	number of articles
1	64	20.6452
2	78	25.1613
3	117	37.7419
4	25	8.06452
5	7	2.25806
6	6	1.93548
7	8	2.58065
8	5	1.6129
	310	100

## Sheet: Studies
سلامة المرضى في المستشفيات: أداء ضعيف	Al Safir				Arabic	2013-03-02	Syndicate of Hospitals
The article refered to all three papers written by Dr. Jardali regarding patient safety:
1- The current state of patient safety culture in Lebanese hospitals: a study at baseline
2 -Predictors and outcomes of patient safety culture in hospitals
3- Integrating Patient Safety Standards Into the Accreditation Program: A Qualitative Study to Assess the Readiness of Lebanese Hospitals to Implement Into Routine Practice
in the first paragraph numbers were reported from 1
in the second paragraph idea reported from 1
in fourth paragraph data not available in any of these 3 papers
fifth paragraph first 60% not present in the studies, the second 60% from 1 and 2, reporting wrong info, in the paper the participants did not complete any event report in past 12 months whereas in article, they said that from the errors reported non were reported
sixth from 3
دراسة صحية: أداء سلامة المرضى في لبنان ضعيف للغاية!	Al Diyar				Arabic	2013-04-09	Syndicate of Hospitals
Same as above
67.5% من الممرضين و الممرضات في لبنان ينوون ترك عملهم بسبب الدوام و عدم التقدم المهني	Annahar				Arabic	2013-05-08	Syndicate of Hospitals
The article refered to all four papers written by Dr. Jardali regarding patient safety:
1- A national cross-sectional study on nurses' intent to leave and job satisfaction in Lebanon: implications for policy and practice
2- Assessment of nurse retention challenges and strategies in Lebanese hospitals: the perspective of nursing directors
3- Nurses’ work environment and intent to leave in Lebanese hospitals: Implications for policy and practice
4- Migration of Lebanese nurses: A questionnaire survey and secondary data analysis
Some refernces were made from other sources.
Few interpretations of the papers were wrong.
Some statistics gave the wrong numbers that were given in the study.
Some information were not very accuratly reported (hospital directors instead of nursing directors)
	المسنون يقتطعون 50% من الفاتورة الاستشفائية	Al Safir				Arabic	2012-04-12	Syndicate of Hospitals		Aging population Campaign Burden of aging population on the health sector	Hala Nawfal, Minister of Health	Both	yes	1	1)Reporting studies done by reserachers that were addressed in the campaign 2)Speech by the minister of health refering to MOPH statistics	?	yes, did not mention if they are peer-reviewed or gray literature	0	1)Yes, one of the authors name 2)MOPH	1			No (for both references)	0					Lebanon
two studies were reffered to in the article:
1) they gave the wrong date for the article, it is supposed to be 2004 the article reported it as 2010
http://www.scielosp.org/scielo.php?script=sci_arttext&pid=S0042-96862004000300012
the study is a collection of data done by the The Government of Lebanon, supported by the United Nations Population Fund (UNFPA), conducted a large-scale national Population and Housing Survey in 1995, and a projection of future forcasting of data
some numbers were reported wrong, (to 7.1% in 1995 and not 7.3% in 2010)

## Sheet: Sheet1
0	1	2	Mohamad Wehbe				4			Event, no evidence used	8	1			5
0	1	2	Mohamad Wehbe				4		2.70323	Event, no evidence used	8	1			5		3.59677
0	1	2	Soraya Hamdan				3			Event, no evidence used	8	1			4
0	1	2	Doris Saad				1			Event, no evidence used	8	1			2
0	1	2	Alfonce Deeb				4			Event, no evidence used	8	1			5
0	1	2	Claria Doueihi Moawad				4			Event, no evidence used	7	1			5
0	1	2	Mohamad Wehbe				2			Event, no evidence used	7	1			3
0	1	2	Alfonce Deeb				3			Event, no evidence used	7	1			4
0	1	2	Habin Malouf				3			Event, no evidence used	4	1			4
0	1	2	Rouba Abou Adou				4			Event, no evidence used	4	1			5
0	1	2	Violette Balaa				4			Event, no evidence used	4	1			5
0	1	2	Alfonce Deeb				3			Event, no evidence used	4	1			4
0	1	2	Rola Moawad				2			Event, no evidence used	4	1			3
0	1	2	Shawki Al Hajj				3			Event, no evidence used	4	1			4
0	1	2	Abed Al Kafr Samad				2			Event, no evidence used	4	1			3
0	1	2	Adnan Hamdan				4			Event, no evidence used	4	1			5
0	1	2	Elie Al Hajj				4			Event, no evidence used	4	1			5
0	1	2	Anis Kanaan				3			Event, no evidence used	4	1			4
0	1		Adnan Hamdan				3			Event, no evidence used	4	1			4
0	1		Mohamad Saleh				1			Event, no evidence used	4	1			2
0	1		Hassan Shakrani				2			Event, no evidence used	4	1			3
0	1		Hassan Al Haf				3			Event, no evidence used	4	1			4
0	1		Maroun Haddad				3			Event, no evidence used	4	1			4
0	1		Mohamad Wehbe				3			Event, no evidence used	4	1			4
0	1		Alfonce Deeb				3			Event, no evidence used	4	1			4
0	1		Dr. Asad Fayez Issa				4			Event, no evidence used	3	1			5
0	1		Salwa Baalbaki				7			Event, no evidence used	3	1			7
0	1		Rana Saarati				2			Event, no evidence used	3	1			3
0	1		M.R.				3			Event, no evidence used	3	1			4
0	1		Mohamad Wehbe				2			Event, no evidence used	3	1			3
0	1		Rola Moawad				4			Event, no evidence used	3	1			5
0	1		Malak Makki				3			Event, no evidence used	3	1			4
0	1		Salwa Baalbaki				4			Event, no evidence used	3	1			5
0	1		Josef Farah				4			Event, no evidence used	3	1			5
0	1		Hassan el Haf				2			Event, no evidence used	3	1			3
0	1		Adnan Hamdan				1			Event, no evidence used	3	1			2
0	1		Alfonce Deeb				1			Event, no evidence used	3	1			2
0	1		Jessica				1			Event, no evidence used	3	1			2
0	1		Pascale Azar				2			Event, no evidence used	3	1			3
0	1		Emile Eid				3			Event, no evidence used	3	1			4
0	1		Rola Moawad				2			Event, no evidence used	3	1			3
0	1		Christel Al Faransawi				2			Event, no evidence used	3	1			3
0	1		Salwa Baalbaki				4			Event, no evidence used	3	1			5
0	1		Ali Mentish				2			Event, no evidence used	3	1			3
0	1		Samer El Husseini				3			Event, no evidence used	3	1			4
0	1		Malak Makki				3			Event, no evidence used	3	1			4
0	1		Ali Lamaa				3			Event, no evidence used	3	1			4
0	1		Salwa Baalbaki				2			Event, no evidence used	3	1			3
0	1		Bassem Saad				2			Event, no evidence used	3	1			3
0	1		Kamal Saleh				4			Event, no evidence used	3	1			5
0	1		Mohamad Wehbe				5			Event, no evidence used	3	1			6
0	1		Mohamad Wehbe				3			Event, no evidence used	3	1			4
0	1		Michel Hallak				2			Event, no evidence used	3	1			3
0	1		Malak Makki				6			Event, no evidence used	3	1			6
0	1		Salim Jraisati				2			Event, no evidence used	3	1			3
0	1		Mohamad Wehbe				2			Event, no evidence used	3	1			3
0	1		Salwa Baalbaki				2			Event, no evidence used	3	1			3
0	1		Adnan Hamdan				2			Event, no evidence used	3	1			3
0	1		Adnan Hamdan				2			Event, no evidence used	3	1			3
0	1		Marwan Iskandar				2			Event, no evidence used	3	1			3
0	1		Ali Mohamad				3			Event, no evidence used	3	1			4
0	1		Adnan Hamdan				1			Event, no evidence used	3	1			2
0	1		Alfonce Deeb				3			Event, no evidence used	3	1			4
0	1		Salwa Baalbaki				3			Event, no evidence used	3	1			4
0	1		Madona Semaan				3			Event, no evidence used	3	1			4
0	1		Rola Moawad				1			Event, no evidence used	3	1			2
0	1		Elie Al Ksaifi				2			Event, no evidence used	3	1			3
0	1		Antoine Amrieh				3			Event, no evidence used	3	1			3
0	1		Najla Hammoud				6			Event, no evidence used	3	1			6
0	1		Abe Al Kafi Al Samad				3			Event, no evidence used	3	1			4
0	1		Ziad Mansour				3			Event, no evidence used	3	1			4
0	1		Leila Gerges				1			Event, no evidence used	3	1			2
0	1		Mohamad Wehbe				3			Event, no evidence used	3	1			4
0	1		Annie Slemrod Wassim Mroueh				3			Event, no evidence used	3	1			4
0	1		Patricia				3			Event, no evidence used	3	1			4
0	1		Rameh Hamieh				3			Event, no evidence used	3	1			4
	1		Josef Khalife				2			Event, no evidence used	3	1			3
	1		Samer Husseini				1			Event, no evidence used	3	1			2
	1		Michel Hallak				1			Event, no evidence used	3	1			2
	1		Ziad Mansour				1			Event, no evidence used	3	1			2
	1		Suleiman Haroun				3			event, no evidence used	3	1			4
	1		Suzane Berbari				1			event, no evidence used	3	1			2
	1		Malak Makki				3			event, no evidence used	3	1			4
	1		Rana Saarati				1			Event, no evidence used	3	1			2
	1		Pascale Boutros				1			Event, no evidence used	3	1			2
	1		Salwa Baalbaki				1			Event, no evidence used	3	1			2
	1		Shawki al Hajj				1			Event, no evidence used	3	1			2
	1		Salwa Baalbaki				1			Event, no evidence used	3	1			2
	1		Rola Moawad				1			Event, no evidence used	3	1			2
	1		Samer Wehbi				3			Event, no evidence used	3	1			4
	1		Suzan Berbari				7			Event, no evidence used	3	1			7
	1		Layal Timani				1			Event, no evidence used	3	1			2
	1		Rola Moawad				2			Event, no evidence used	3	1			3
	1		Bassam al Kantar				2			Event, no evidence used	3	1			3
	1		Intisar al Dannan				1			Event, no evidence used	3	1			2
	1		Madona Semaan				2			Event, no evidence used	3	1			3
	1		Hussein Saad				3			Event, no evidence used	3	1			4
	1		Hanane Hamdan				3			Event, no evidence used	3	1			4
	1		Malak Makki				6			Event, no evidence used	3	1			6
	1		Rola Moawad				1			Event, no evidence used	3	1			2
	1		Suzan Berbari				1			Event, no evidence used	3	1			2
	1		Suzan Berbari				3			Event, no evidence used	3	1			4
	1		Layal Timani				3			Event, no evidence used	3	1			4
	1		Samer Hasbini				2			Event, no evidence used	3	1			3
	1		Daniel Khayat				1			Event, no evidence used	3	1			2
	1		Lucy Parsakhian				6			Event, no evidence used	3	1			6
	1		Imad Najjar				1			Event, no evidence used	3	1			2
	1		Leila Timani				1			event, no evidence used	3	1			2
	1		Rola Moawad				4			Event, no evidence used	3	1			5
	1		Suzan Berbari				2			Event, no evidence used	3	1			3
	1		Suzan Berbari				1			Event, no evidence used	3	1			2
	1		Samer Al Husseini				7			Event, no evidence used	3	1			7
	1		Rola Moawad				2			Event, no evidence used	3	1			3
	1		Malak Makki				2			Event, no evidence used	3	1			3
	1		Malak Makki				3			Event, no evidence used	3	1			4
	1		Rosette Fadel				2			Event, no evidence used	3	1			3
	1		Suzan Berbari				2			Event, no evidence used	3	1			2
	1		Malak Makki				3			Event, no evidence used	0	1			4
	1		Ghassan Rifi				3			Event, no evidence used	0	1			4
	1		Jessica Maamari				3			Event, no evidence used	0	1			4
	1		Rana Saarati				4			Event, no evidence used	0	1			5
	1		Lucy Parsakhian				3			Event, no evidence used	0	1			4
	1		Fadia al Tabib				3			Event, no evidence used	0	1			4
	1		Fadia al Tabib				3			Event, no evidence used	0	1			4
	1		Malak Makki				3			Event, no evidence used	0	1			4
	1		Kamel Saleh				3			Event, no evidence used	0	1			4
	1		Salwa Baalbaki				2			event, no evidence used	0	1			3
	1		Cynthia Awad				1			Event, no evidence used	0	1			2
	1		Zeinab Mouhsen				3			Event, no evidence used	0	1			4
	1		Kamel Saleh				7			Event, no evidence used	0	1			7
	1		Zeina Zaaiter				2			Event, no evidence used	0	1			3
	1		Intisar al Dannan				2			Event, no evidence used	0	1			3
	1		Malak Makki				3			Event, no evidence used	0	1			4
	1		Malak Makki				1			Event, no evidence used	0	1			2
	1		Elissar Habib				3			Event, no evidence used	0	1			4
	1		Dr. Mohamad Khalil Rida				3			Event, no evidence used	0	1			4
	1		Daniel Khayat				3			Event, no evidence used	0	1			4
	1		Samer Husseini				3			Event, no evidence used	0	1			4
	1		Mohamad Nazal				3			Event, no evidence used	0	1			4
	1		Lucy Parsakhian				3			Event, no evidence used	0	1			4
	1		Salwa Baalbaki				3			Event, no evidence used	0	1			4
	1		Jessica Maamari				3			Event, no evidence used	0	1			4
	1		Nicole Tohme				3			Event, no evidence used	0	1			4
	1		Faten al Hajj				5			Event, no evidence used	0	1			5
	1		Rola Moawad				3			Event, no evidence used	0	1			4
	1		Malak Makki				2			Event, no evidence used	0	1			3
	1		R.M,				3			Event, no evidence used	0	1			4
	1		Marie Khouri				2			Event, no evidence used	0	1			3
	1		Rosette Fadel				3			Event, no evidence used	0	1			4
	1		Mohamad Dahsha				3			Event, no evidence used	0	1			4
	1		Samer Wehbi				2			Event, no evidence used	0	1			3
	1		Aline Farah				3			Event, no evidence used	0	1			4
	1		NaJa Hammoud				3			Event, no evidence used	0	1			4
	1		Manhal Al Amine				3			Event, no evidence used	0	1			4
	1		Manhal Al Amine				1			Event, no evidence used	0	1			2
	1		Rola Moawad				5			Event, no evidence used	0	1			5
	1		Thuraya Hassan Zaiter				4			Event, no evidence used	0	1			5
	1		Imad Zoughbi				1			Event, no evidence used	0	1			2
	1		Rola Moawad				1			Event, no evidence used	0	1			2
	1		Cynthia Awad				4			Event, no evidence used	0	1			4
	1		Deputee Ibrahim Kanaan				2			Event, no evidence used	0	1			3
	1		Pascal Azar				1			Event, no evidence used	0	1			2
	1		Nicole Tohme				2			Event, no evidence used	0	1			3
	1		Pascal Abou Nader				2			Event, no evidence used	0	1			3
	1		Malak Makki				3			Event, no evidence used	0	1			4
	1		Fadia Al Tabib				7			Event, no evidence used	0	1			7
	1		Nicole Tohme				1			Event, no evidence used	0	1			2
	1		Fadia Al Tabib				2			Event, no evidence used	0	1			3
	1		Samer Husseini				2			Event, no evidence used	0	1			3
	1		Mohamad Dahshe				1			Event, no evidence used	0	1			2
	1		May Abboud Abi Akel				1			Event, no evidence used	0	1			2
	1		Mohamad Dahshe				1			Event, no evidence used	0	1			2
	1		Ibrahim Shoubasi				3			Event, no evidence used	0	1			3
	1		Mohamad Saleh				7			Event, no evidence used	0	1			7
	1		Mahmoud Zayat				6			Event, no evidence used	0	1			6
	1		Samer Zeiter				3			Event, no evidence used	0	1			4
	1		Nazih Nakouzi				2			Event, no evidence used	0	1			3
	1		Hussam al Hassan				1			Event, no evidence used	0	1			2
	1		Samia Abou Hassan				3			Event, no evidence used	0	1			4
	1		Malak Makki				3			Event, no evidence used	0	1			4
	1		Doris Saad				3			Event, no evidence used	0	1			4
	1		Mohamad Wehbe				3			Event, no evidence used	0	1			4
	1		Salwa Baalbaki				3			Event, no evidence used	0	1			4
	1		Sara Matar				3			Event, no evidence used	0	1			4
	1		Rana Sadek				3			Event, no evidence used	0	1			4
	1		Saada Alwa				2			Event, no evidence used	0	1			3
	1		Raja Muhtar				2			Event, no evidence used	0	1			3
	1		Elias Kattar				1			Event, no evidence used	0	1			2
	1		Malak Makki				1			Event, no evidence used	0	1			2
	1		Rola Moawad				3			Event, no evidence used	0	1			4
	1		Malak Makki				3			Event, no evidence used	0	1			4
	1		Malak Makki				3			Event, no evidence used	0	1			4
	1		R.M				2			Event, no evidence used	0	1			3
	1		Malak Makki				2			Event, no evidence used	0	1			3
	1		Malak Makki				1			Event, no evidence used	0	1			2
	1		Mohamad Bdeir				1			Event, no evidence used	0	1			2
	1		Imad Zoughbi				1			Event, no evidence used	0	1			2
	1		Rola Moawad				1			Event, no evidence used	0	1			2
	1		Hussein Tleis				2			Event, no evidence used	0	1			3
	1		Pascal Souma				2			Event, no evidence used	0	1			3
	1		Radwan Yacoub				2			Event, no evidence used	0	1			3
	1		Nicole Tohme				2			Event, no evidence used	0	1			3
	1		Pascale Azar				2			Event, no evidence used	0	1			3
	1		Malak Makki				3			Event, no evidence used	0	1			4
	1		Mohamad Wehbe				3			Event, no evidence used	0	1			4
	1		Mohamad Saleh				3			Event, no evidence used	0	1			4
	1		Malak Makki				3			Event, no evidence used	0	1			4
	1		Toni Rizk				3			Event, no evidence used	0	1			4
	1		Cynthia Awad				3			Event, no evidence used	0	1			4
	1		Imadeddine Raef				5			Event, no evidence used	0	1			5
	1		Imad Zoughbi				2			Event, no evidence used	0	1			3
	1		Rola Moawad				2			Event, no evidence used	0	1			3
	1		Rita Shrara				5			Event, no evidence used	0	1			5
	1		Mohamad Wehbe				3			Event, no evidence used	0	1			4
	1		Bassam al Kanatir				1			Event, no evidence used	0	1			2
	1		Nicole Tohme				2			Event, no evidence used	0	1			3
	1		Samer Wehbe				2			Event, no evidence used	0	1			3
	1						1			Event, no evidence used	0	1			2
	1						2			Event, no evidence used	0	1			3
	1						7			Event, no evidence used	0	1			7
							7			Event, no evidence used	0	1			7
							3			Event, no evidence used	0	1			4
							1			Event, no evidence used	0	1			2
							1			Event, no evidence used	0	1			2
							2			Event, no evidence used	0	1			3
							2			Event, no evidence used	0	1			3
							1			Event, no evidence used	0	1			2
							1			Event, no evidence used	0	1			2
							1			Event, no evidence used	0	1			2
							2			Event, no evidence used	0	1			3
							3			Event, no evidence used	0	1			4
							5			Event, no evidence used	0	1			5
							1			Event, no evidence used	0	1			2
							2			Event, no evidence used	0	1			3
							3			Event, no evidence used	0	1			4
							3			Event, no evidence used	0	1			4
							4			Event, no evidence used	0	1			5
							4			Event, no evidence used	0	1			5
							4			Event, no evidence used	0	1			5
							4			Event, no evidence used	0	1			5
							4			Event, no evidence used	0	1			5
							3			Event, no evidence used	0	1			4
							3			Event, no evidence used	0	1			4
							3			Event, no evidence used	0	1			4
							3			Event, no evidence used	0	1			4
							3			Event, no evidence used	0	1			4
							3			Event, no evidence used	0	1			4
							3			Event, no evidence used	0	1			4
							3			Event, no evidence used	0	1			4
							2			Event, no evidence used	0	1			3
							1			Event, no evidence used	0	1			2
							1			Event, no evidence used	0	1			2
							1			Event, no evidence used	0	1			2
							3			Event, no evidence used	0	1			4
							2			Event, no evidence used	0	1			3
							3			Event, no evidence used	0	1			4
							3			Event, no evidence used	0	1			4
							1			Event, no evidence used	0	1			2
							1			Event, no evidence used	0	1			2
							6			Event, no evidence used	0	1			6
							8			Event, no evidence used	0	1			8
							8			Event, no evidence used	0	1			8
							8			Event, no evidence used	0	1			8
							8			Event, no evidence used	0	1			8
							3			Event, no evidence used	0	1			3
							3			Event, no evidence used	0	1			3
							1			Event, no evidence used	0	1			2
							1			Event, no evidence used	0	1			2
							3			Event, no evidence used	0	1			4
							8			Event, no evidence used	0	1			8
							2			Event, no evidence used	0	1			3
							2			Event, no evidence used	0	1			3
							2			Event, no evidence used	0	1			3
							2			Event, no evidence used	0	1			3
							2			Event, no evidence used	0	1			3
							2			Event, no evidence used	0	1			3
							2			Event, no evidence used	0	1			3
							2			Event, no evidence used	0	1			3
							3			Event, no evidence used	0	1			4
							1			Event, no evidence used	0	1			2
							3			Event, no evidence used	0	1			4
							5			Event, no evidence used	0	1			5
							3			Event, no evidence used	0	1			4
							3			Event, no evidence used	0	1			4
							1			Event, no evidence used	0	1			2
							3			Event, no evidence used	0	1			4
							3			Event, no evidence used	0	1			4
							3			Event, no evidence used	0	1			4
							3			Event, no evidence used	0	1			4
							3			Event, no evidence used	0	1			4
							3			Event, no evidence used	0	1			4
							3			Event, no evidence used	0	1			4
							3			Event, no evidence used	0	1			4
							2			Event, no evidence used	0	1			3
							2			Event, no evidence used	0	1			3
							2			Event, no evidence used	0	1			3
							4			Event, no evidence used	0	1			4
							3			Event, no evidence used	0	1			4
							2			Event, no evidence used	0	1			3
							2			Event, no evidence used	0	1			3
							2			Event, no evidence used	0	1			3
							3			Event, no evidence used	0	1			4
							2			Event, no evidence used	0	1			3
							3			Event, no evidence used	0	1			4
							3			Event, no evidence used	0	1			4
							4			Event, no evidence used	0	1			4
							1			Event, no evidence used	0	1			2
							1			Event, no evidence used	0	1			2
							1			Event, no evidence used	0	1			2
							1			Event, no evidence used	0	1			2
										Event, no evidence used	0
										Event, no evidence used	0
										Event, no evidence used	0
										Event, no evidence used	0
										Event, no evidence used	0
										Event, no evidence used	0
										Event, no evidence used	0
										Event, no evidence used	0
										Event, no evidence used	0
										Event, no evidence used	0
										Event, no evidence used	0
										Event, no evidence used	0
										Event, no evidence used	0
										Event, no evidence used	0
										Event, no evidence used	0
										Event, no evidence used	0
										Event, no evidence used	0
										Event, no evidence used	0
										Event, no evidence used	0
										Event, no evidence used	0
										Event, no evidence used	0
										Event, no evidence used	0
										Event, no evidence used	0
										Event, no evidence used	0
										Event, no evidence used	0
										Event, no evidence used	0
										Event, no evidence used	0
										Event, no evidence used	0
										Event, no evidence used	0
										Event, no evidence used	0
										Event, no evidence used	0
										Event, no evidence used	0
										Event, no evidence used	0
										Event, no evidence used	0
										Event, no evidence used	0
										Event, no evidence used	0
										Event, no evidence used	0
										Event, no evidence used	0
										Event, no evidence used	0
										Event, no evidence used	0
										Event, no evidence used	0
										Event, no evidence used	0
										Event, no evidence used	0
										Event, no evidence used	0
										Event, no evidence used	0
										Event, no evidence used	0
										Event, no evidence used	0
										Event, no evidence used	0
										Event, no evidence used	0
										Event, no evidence used	0
										Event, no evidence used	0
										Event, no evidence used	0
										Event, no evidence used	0
										Event, no evidence used	0
										Event, no evidence used	0
										Event, no evidence used	0
										Event, no evidence used	0
										Event, no evidence used	0
										Event, no evidence used	0
										Event, no evidence used	0
										Event, no evidence used	0
										Event, no evidence used	0
										Event, no evidence used	0
										Event, no evidence used	0
										Event, no evidence used	0
										Event, no evidence used	0
										Event, no evidence used	0
										Event, no evidence used	0
										Event, no evidence used	0
										Event, no evidence used	0
										Event, no evidence used	0
										Event, no evidence used	0
										Event, no evidence used	0
										Event, no evidence used	0
										Event, no evidence used	0
										Event, no evidence used	0
										Event, no evidence used	0
										Event, no evidence used	0
										Event, no evidence used	0
										Event, no evidence used	0
										Event, no evidence used	0
										Event, no evidence used	0
										Event, no evidence used	0
										Event, no evidence used	0
										Event, no evidence used	0
										Event, no evidence used	0
										Event, no evidence used	0
										Event, no evidence used	0
										Event, no evidence used	0
										Event, no evidence used	0
										Event, no evidence used	0
										Event, no evidence used	0
										Event, no evidence used	0
										Event, no evidence used	0
										Event, no evidence used	0
										Event, no evidence used	0
										Event, no evidence used	0
										Event, no evidence used	0
										Event, no evidence used	0
										Event, no evidence used	0
										Event, no evidence used	0
										Event, no evidence used	0
										Event, no evidence used	0
										Event, no evidence used	0
										Event, no evidence used	0
										Event, no evidence used	0
										Event, no evidence used	0
										Event, no evidence used	0
										Event, no evidence used	0
										Event, no evidence used	0
										Event, no evidence used	0
										Event, no evidence used	0
										Event, no evidence used	0
										Event, no evidence used	0
										Event, no evidence used	0
										Event, no evidence used	0
										Event, no evidence used	0
										Event, no evidence used	0
										Event, no evidence used	0
										Event, no evidence used	0
										Event, no evidence used	0
										Event, no evidence used	0
										Event, no evidence used	0
										Event, no evidence used	0
										Event, no evidence used	0
										Event, no evidence used	0
										Event, no evidence used	0
										Event, no evidence used	0
										Event, no evidence used	0
										Event, no evidence used	0
										Event, no evidence used	0
										Event, no evidence used	0
										Event, no evidence used	0
										Event, no evidence used	0
										Event, no evidence used	0
										Event, no evidence used	0
										Event, no evidence used	0
										Event, no evidence used	0
										Event, no evidence used	0
										Event, no evidence used	0
										Event, no evidence used	0
										Event, no evidence used	0
										Event, no evidence used	0
										Event, no evidence used	0
										Event, no evidence used	0
										Event, no evidence used	0
										Event, no evidence used	0
										Event, no evidence used	0
										Event, no evidence used	0
										Event, no evidence used	0
										Event, no evidence used	0
										Event, no evidence used	0
										Event, no evidence used	0
										Event, no evidence used	0
										Event, no evidence used	0
										Event, no evidence used	0
										Event, no evidence used	0
										Event, no evidence used	0
										Event, no evidence used	0
										Event, no evidence used	0
										Event, no evidence used	0
										Event, no evidence used	0
										Event, no evidence used	0
										Event, no evidence used	0
										Event, no evidence used	0
										Event, no evidence used	0
										Event, no evidence used	0
										Event, no evidence used	0
										Event, no evidence used	0
										Event, no evidence used	0
										Event, no evidence used	0
										Event, no evidence used	0
										Event, no evidence used	0
										Event, no evidence used	0
										Event, no evidence used	0
										Event, no evidence used	0
										Event, no evidence used	0
										Event, no evidence used	0
										Event, no evidence used	0
										Event, no evidence used	0
										Event, no evidence used	0
										Event, no evidence used	0
										Event, no evidence used	0
										Event, no evidence used	0
										Event, no evidence used	0
										Event, no evidence used	0
										Event, no evidence used	0
										Event, no evidence used	0
										Event, no evidence used	0
										Event, no evidence used	0
										Event, no evidence used	0
										Event, no evidence used	0
										Event, no evidence used	0
										Event, no evidence used	0
										Event, no evidence used	0
										Event, no evidence used	0
										Event, no evidence used	0
										Event, no evidence used	0
										Event, no evidence used	0
										Event, no evidence used	0
										Event, no evidence used	0
										Event, no evidence used	0
										Event, no evidence used	0
										Event, no evidence used	0
										Event, no evidence used	0
										Event, no evidence used	0
										Event, no evidence used	0
										Event, no evidence used	0
										Event, no evidence used	0
										Event, no evidence used	0
										Event, no evidence used	0
										Event, no evidence used	0
										Event, no evidence used	0
										Event, no evidence used	0
										Event, no evidence used	0
										Event, no evidence used	0
										Event, no evidence used	0
										Event, no evidence used	0
										Event, no evidence used	0
										Event, no evidence used	0
										Event, no evidence used	0
										Event, no evidence used	0
										Event, no evidence used	0
										Event, no evidence used	0
										Event, no evidence used	0
										Event, no evidence used	0
										Event, no evidence used	0
										Event, no evidence used	0
										Event, no evidence used	0
										Event, no evidence used	0
										Event, no evidence used	0
										Event, no evidence used	0
										Event, no evidence used	0
										Event, no evidence used	0
										Event, no evidence used	0
										Event, no evidence used	0
										Event, no evidence used	0
										Event, no evidence used	0
										Event, no evidence used	0
										Event, no evidence used	0
										Event, no evidence used	0
										Event, no evidence used	0
										Event, no evidence used	0
										Event, no evidence used	0
										Event, no evidence used	0
										Event, no evidence used	0
										Event, no evidence used	0
										Event, no evidence used	0
										Event, no evidence used	0
										Event, no evidence used	0
										Event, no evidence used	0
										Event, no evidence used	0
										Event, no evidence used	0
										Event, no evidence used	0
										Event, no evidence used	0
										Event, no evidence used	0
										Event, no evidence used	0
										Event, no evidence used	0
										Event, no evidence used	0
										Event, no evidence used	0
										Event, no evidence used	0
										Event, no evidence used	0
										Event, no evidence used	0
										Event, no evidence used	0
										Event, no evidence used	0
										Event, no evidence used	0
										Event, no evidence used	0
										Event, no evidence used	0
										Event, no evidence used	0
										Event, no evidence used	0
										Event, no evidence used	0
										Event, no evidence used	0
										Event, no evidence used	0
										Event, no evidence used	0
										Event, no evidence used	0
										Event, no evidence used	0
										Event, no evidence used	0
										Event, no evidence used	0
										Event, no evidence used	0
										Event, no evidence used	0
										Event, no evidence used	0
										Event, no evidence used	0
										Event, no evidence used	0
										Event, no evidence used	0
										Event, no evidence used	0
										Event, no evidence used	0
										Event, no evidence used	0
										Event, no evidence used	0
										Event, no evidence used	0
										Event, no evidence used	0
										Event, no evidence used	0
										Event, no evidence used	0
										Event, no evidence used	0
										Event, no evidence used	0
										Event, no evidence used	0
										Event, no evidence used	0
										Event, no evidence used	0
										Event, no evidence used	0
										Event, no evidence used	0
										Event, no evidence used	0
										Event, no evidence used	0
										Event, no evidence used	0
										Event, no evidence used	0
										Event, no evidence used	0
										Event, no evidence used	0
										Event, no evidence used	0
										Event, no evidence used	0
										Event, no evidence used	0
										Event, no evidence used	0
										Event, no evidence used	0
										Event, no evidence used	0
										Event, no evidence used	0
										Event, no evidence used	0
										Event, no evidence used	0
										Event, no evidence used	0
										Event, no evidence used	0
										Event, no evidence used	0
										Event, no evidence used	0
										Event, no evidence used	0
										Event, no evidence used	0
										Event, no evidence used	0
										Event, no evidence used	0
										Event, no evidence used	0
										Event, no evidence used	0
										Event, no evidence used	0
										Event, no evidence used	0
										Event, no evidence used	0
										Event, no evidence used	0
										Event, no evidence used	0
										Event, no evidence used	0
										Event, no evidence used	0
										Event, no evidence used	0
										Event, no evidence used	0
										Event, no evidence used	0
										Event, no evidence used	0
										Event, no evidence used	0
										Event, no evidence used	0
										Event, no evidence used	0
										Event, no evidence used	0
										Event, no evidence used	0
										Event, no evidence used	0
										Event, no evidence used	0
										Event, no evidence used	0
										Event, no evidence used	0
										Event, no evidence used	0
										Event, no evidence used	0
										Event, no evidence used	0
										Event, no evidence used	0
										Event, no evidence used	0
										Event, no evidence used	0
										Event, no evidence used	0
										Event, no evidence used	0
										Event, no evidence used	0
										Event, no evidence used	0
										Event, no evidence used	0
										Event, no evidence used	0
										Event, no evidence used	0
										Event, no evidence used	0
										Event, no evidence used	0
										Event, no evidence used	0
										Event, no evidence used	0
										Event, no evidence used	0
										Event, no evidence used	0
										Event, no evidence used	0
										Event, no evidence used	0
										Event, no evidence used	0
										Event, no evidence used	0
										Event, no evidence used	0
										Event, no evidence used	0
										Event, no evidence used	0
										Event, no evidence used	0
										Event, no evidence used	0
										Event, no evidence used	0
										Event, no evidence used	0
										Event, no evidence used	0
										Event, no evidence used	0
										Event, no evidence used	0
										Event, no evidence used	0
										Event, no evidence used	0
										Event, no evidence used	0
										Event, no evidence used	0
										Event, no evidence used	0
										Event, no evidence used	0
										Event, no evidence used	0
										Event, no evidence used	0
										Event, no evidence used	0
										Event, no evidence used	0
										Event, no evidence used	0
										Event, no evidence used	0
										Event, no evidence used	0
										Event, no evidence used	0
										Event, no evidence used	0
										Event, no evidence used	0
										Event, no evidence used	0
										Event, no evidence used	0
										Event, no evidence used	0
										Event, no evidence used	0
										Event, no evidence used	0
										Event, no evidence used	0
										Event, no evidence used	0
										Event, no evidence used	0
										Event, no evidence used	0
										Event, no evidence used	0
										Event, no evidence used	0
										Event, no evidence used	0
										Event, no evidence used	0
										Event, no evidence used	0
										Event, no evidence used	0
										Event, no evidence used	0
										Event, no evidence used	0
										Event, no evidence used	0
										Event, no evidence used	0
										Event, no evidence used	0
										Event, no evidence used	0
										Event, no evidence used	0
										Event, no evidence used	0
										Event, no evidence used	0
										Event, no evidence used	0
										Event, no evidence used	0
										Event, no evidence used	0
										Event, no evidence used	0
										Event, no evidence used	0
										Event, no evidence used	0
										Event, no evidence used	0
										Event, no evidence used	0
										Event, no evidence used	0
										Event, no evidence used	0
										Event, no evidence used	0
										Event, no evidence used	0
										Event, no evidence used	0
										Event, no evidence used	0
										Event, no evidence used	0
										Event, no evidence used	0
										Event, no evidence used	0
										Event, no evidence used	0
										Event, no evidence used	0
										Event, no evidence used	0
										Event, no evidence used	0
										Event, no evidence used	0
										Event, no evidence used	0
										Event, no evidence used	0
										Event, no evidence used	0
										Event, no evidence used	0
										Event, no evidence used	0
										Event, no evidence used	0
										Event, no evidence used	0
										Event, no evidence used	0
										Event, no evidence used	0
										Event, no evidence used	0
										Event, no evidence used	0
										Event, no evidence used	0
										Event, no evidence used	0
										Event, no evidence used	0
										Event, no evidence used	0
										Event, no evidence used	0
										Event, no evidence used	0
										Event, no evidence used	0
										Event, no evidence used	0
										Event, no evidence used	0
										Event, no evidence used	0
										Event, no evidence used	0
										Event, no evidence used	0
										Event, no evidence used	0
										Event, no evidence used	0
										Event, no evidence used	0
										Event, no evidence used	0
										Event, no evidence used	0
										Event, no evidence used	0
										Event, no evidence used	0
										Event, no evidence used	0
										Event, no evidence used	0
										Event, no evidence used	0
										Event, no evidence used	0
										Event, no evidence used	0
										Event, no evidence used	0
										Event, no evidence used	0
										Event, no evidence used	0
										Event, no evidence used	0
										Event, no evidence used	0
										Event, no evidence used	0
										Event, no evidence used	0
										Event, no evidence used	0
										Event, no evidence used	0
										Event, no evidence used	0
										Event, no evidence used	0
										Event, no evidence used	0
										Event, no evidence used	0
										Event, no evidence used	0
										Event, no evidence used	0
										Event, no evidence used	0
										Event, no evidence used	0
										Event, no evidence used	0
										Event, no evidence used	0
										Event, no evidence used	0
										Event, no evidence used	0
										Event, no evidence used	0
										Event, no evidence used	0
										Event, no evidence used	0
										Event, no evidence used	0
										Event, no evidence used	0
										Event, no evidence used	0
										Event, no evidence used	0
										Event, no evidence used	0
										Event, no evidence used	0
										Event, no evidence used	0
										Event, no evidence used	0
										Event, no evidence used	0
										Event, no evidence used	0
										Event, no evidence used	0
										Event, no evidence used	0
										Event, no evidence used	0
										Event, no evidence used	0
										Event, no evidence used	0
										Event, no evidence used	0
										Event, no evidence used	0
										Event, no evidence used	0
										Event, no evidence used	0
										Event, no evidence used	0
										Event, no evidence used	0
										Event, no evidence used	0
										Event, no evidence used	0
										Event, no evidence used	0
										Event, no evidence used	0
										Event, no evidence used	0
										Event, no evidence used	0
										Event, no evidence used	0
										Event, no evidence used	0
										Event, no evidence used	0
										Event, no evidence used	0
										Event, no evidence used	0
										Event, no evidence used	0
										Event, no evidence used	0
										Event, no evidence used	0
										Event, no evidence used	0
										Event, no evidence used	0
										Event, no evidence used	0
										Event, no evidence used	0
										Event, no evidence used	0
										Event, no evidence used	0
										Event, no evidence used	0
										Event, no evidence used	0
										Event, no evidence used	0
										Event, no evidence used	0
										Event, no evidence used	0
										Event, no evidence used	0
										Event, no evidence used	0
										Event, no evidence used	0
										Event, no evidence used	0
										Event, no evidence used	0
										Event, no evidence used	0
										Event, no evidence used	0
										Event, no evidence used	0
										Event, no evidence used	0
										Event, no evidence used	0
										Event, no evidence used	0
										Event, no evidence used	0
										Event, no evidence used	0
										Event, no evidence used	0
										Event, no evidence used	0
										Event, no evidence used	0
										Event, no evidence used	0
										Event, no evidence used	0
										Event, no evidence used	0
										Event, no evidence used	0
										Event, no evidence used	0
										Event, no evidence used	0
										Event, no evidence used	0
										Event, no evidence used	0
										Event, no evidence used	0
										Event, no evidence used	0
										Event, no evidence used	0
										Event, no evidence used	0
										Event, no evidence used	0
										Event, no evidence used	0
										Event, no evidence used	0
										Event, no evidence used	0
										Event, no evidence used	0
										Event, no evidence used	0
										Event, no evidence used	0
										Event, no evidence used	0
										Event, no evidence used	0
										Event, no evidence used	0
										Event, no evidence used	0
										Event, no evidence used	0
										Event, no evidence used	0
										Event, no evidence used	0
										Event, no evidence used	0
										Event, no evidence used	0
										Event, no evidence used	0
										Event, no evidence used	0
										Event, no evidence used	0
										Event, no evidence used	0
										Event, no evidence used	0
										Event, no evidence used	0
										Event, no evidence used	0
										Event, no evidence used	0
										Event, no evidence used	0
										Event, no evidence used	0
										Event, no evidence used	0
										Event, no evidence used	0
										Event, no evidence used	0
										Event, no evidence used	0
										Event, no evidence used	0
										Event, no evidence used	0
										Event, no evidence used	0
										Event, no evidence used	0
										Event, no evidence used	0
										Event, no evidence used	0
										Event, no evidence used	0
										Event, no evidence used	0
										Event, no evidence used	0
										Event, no evidence used	0
										Event, no evidence used	0
										Event, no evidence used	0
										Event, no evidence used	0
										Event, no evidence used	0
										Event, no evidence used	0
										Event, no evidence used	0
										Event, no evidence used	0
										Event, no evidence used	0
										Event, no evidence used	0
										Event, no evidence used	0
										Event, no evidence used	0
										Event, no evidence used	0
										Event, no evidence used	0
										Event, no evidence used	0
										Event, no evidence used	0
										Event, no evidence used	0
										Event, no evidence used	0
										Event, no evidence used	0
										Event, no evidence used	0
										Event, no evidence used	0
										Event, no evidence used	0
										Event, no evidence used	0
										Event, no evidence used	0
										Event, no evidence used	0
										Event, no evidence used	0
										Event, no evidence used	0
										Event, no evidence used	0
										Event, no evidence used	0
										Event, no evidence used	0
										Event, no evidence used	0
										Event, no evidence used	0
										Event, no evidence used	0
										Event, no evidence used	0
										Event, no evidence used	0
										Event, no evidence used	0
										Event, no evidence used	0
										Event, no evidence used	0
										Event, no evidence used	0
										Event, no evidence used	0
											0
											0
											0
											0
											0
											0
											0
											0

## Sheet: Arabic
	Key Topics	Number of times each topic reccurred
	التمويل الصحي	116
	سوء الخدمات الطبية	43
	الادمان على المخدرات	40
	التغطية الصحية الشاملة	35
	قانون منع التدخين	27
	النظام الصحي للمتعاقدين	11
	حقوق المعوقين	8
	category	Number of news articles
	رأي خبراء	121
	دراسات وتقارير صادرة من المؤسسات العامة	72
	وثائق رسمية	45
	دراسات صادرة من مؤسسات أكاديمية	24
	دراسات وتقارير صادرة من منظمات غير حكومية ومنظمات المجتمع المدني ومنظمات دولية	22
	ندوات ومؤتمرات	15
	صحف أجنبية	2
	دراسات صادرة من شركات استشارية	1
	مقابلات مع الناس	1
	برامج تلفزيونية	1
